# Supplementary material for: Genome-wide barcoded transposon screen for cancer drug sensitivity in haploid mouse embryonic stem cells
Source: Sci Data. 2017 Mar 1;4:170020. doi: 10.1038/sdata.2017.20 (PMC5332012; doi:10.1038/sdata.2017.20)
Supplement: Supplementary file 1 [file sdata201720-isa1.zip]

Archive with 4 entries (4 files):
- i_Investigation.txt
- s_study_Lord.txt
- a_mapping_Lord.txt
- a_barcode_Lord.txt
