# Supplementary material for: Genome-wide barcoded transposon screen for cancer drug sensitivity in haploid mouse embryonic stem cells
Source: Sci Data. 2017 Mar 1;4:170020. doi: 10.1038/sdata.2017.20 (PMC5332012; doi:10.1038/sdata.2017.20)
Supplement: Supplementary file 1 [file sdata201720-isa1.zip › i_Investigation.txt]

# Investigation File generated for Scientific Data with Investigation File Authoring Tool version 0.1.0 on 02/02/2017 - This metadata file is CC0
ONTOLOGY SOURCE REFERENCE
Term Source Name	NCBITAXON	BTO	BAO	OBI	NCIT	CHEBI	GO	ERO
Term Source File	http://data.bioontology.org/ontologies/NCBITAXON	http://data.bioontology.org/ontologies/BTO	http://data.bioontology.org/ontologies/BAO	http://data.bioontology.org/ontologies/OBI	http://data.bioontology.org/ontologies/NCIT	http://data.bioontology.org/ontologies/CHEBI	http://data.bioontology.org/ontologies/GO	http://data.bioontology.org/ontologies/ERO
Term Source Version	2016AA	unknown	2.0	2014-08-18		147	releases/2014-08-30	2013-08-02
Term Source Description	National Center for Biotechnology Information (NCBI) Organismal Classification	BRENDA Tissue and Enzyme Source Ontology	BioAssay Ontology	Ontology for Biomedical Investigations	National Cancer Institute Thesaurus	Chemical Entities of Biological Interest Ontology	Gene Ontology	Eagle-I Research Resource Ontology
INVESTIGATION
Investigation Identifier
Investigation Title
Investigation Description
Investigation Submission Date
Investigation Public Release Date
INVESTIGATION PUBLICATIONS
Investigation PubMed ID
Investigation Publication DOI
Investigation Publication Author List
Investigation Publication Title
Investigation Publication Status
Investigation Publication Status Term Accession Number
Investigation Publication Status Term Source REF
INVESTIGATION CONTACTS
Investigation Person Last Name
Investigation Person Mid Initials
Investigation Person First Name
Investigation Person Address
Investigation Person Phone
Investigation Person Fax
Investigation Person Email
Investigation Person Affiliation
Investigation Person Roles
Investigation Person Roles Term Accession Number
Investigation Person Roles Term Source REF
STUDY
Study Identifier	10.1038/sdata.2017.20
Study Title	Genome-wide barcoded transposon screen for cancer drug sensitivity in haploid mouse embryonic stem cells
Study Submission Date	05/07/2016
Study Public Release Date	01/03/2017
Study Description	http://www.nature.com/articles/sdata201720#abstract
Study File Name	s_study_Lord.txt
Comment[Subject Keywords]	//;///;///;///
Comment[Manuscript Licence]	CC BY-4.0
Comment[Experimental Metadata Licence]	CC0
Comment[Supplementary Information File Name]		Supplementary Information
Comment[Supplementary Information File Type]	x-zip-compressed	pdf
Comment[Supplementary Information File URL]	http://www.nature.com/articles/sdata201720#supplementary-information	http://www.nature.com/articles/sdata201720#supplementary-information
Comment[Data Repository]	figshare;figshare;figshare
Comment[Data Record Accession]	doi:10.6084/m9.figshare.4213170.v3;doi:10.6084/m9.figshare.3469112.v1;10.6084/m9.figshare.3469157.v1
Comment[Data Record URI]	https://dx.doi.org/10.6084/m9.figshare.4213170.v3;https://dx.doi.org/10.6084/m9.figshare.3469112.v1;https://dx.doi.org/10.6084/m9.figshare.3469157.v1
STUDY DESIGN DESCRIPTORS
Study Design Type	screening campaign	stimulus or stress design
Study Design Type Term Accession Number	BAO:0000178	OBI:0001396
Study Design Type Term Source REF	BAO	OBI
STUDY PUBLICATIONS
Study PubMed ID
Study Publication DOI
Study Publication Author List
Study Publication Title
Study Publication Status
Study Publication Status Term Accession Number
Study Publication Status Term Source REF
STUDY FACTORS
Study Factor Name	library	drug
Study Factor Type	Mutation Abnormality	drug
Study Factor Type Term Accession Number	NCIT:C45576	CHEBI:23888
Study Factor Type Term Source REF	NCIT	CHEBI
STUDY ASSAYS
Study Assay Measurement Type	transposon integration	genetic mapping data
Study Assay Measurement Type Term Accession Number	GO:0070893	ERO:0100359
Study Assay Measurement Type Term Source REF	GO	ERO
Study Assay Technology Type	multiplexed sequencing library	DNA sequencing by synthesis
Study Assay Technology Type Term Accession Number	OBI:0001970	OBI:0000734
Study Assay Technology Type Term Source REF	OBI	OBI
Study Assay Technology Platform	""	""
Study Assay File Name	a_mapping_Lord.txt	a_barcode_Lord.txt
STUDY PROTOCOLS
Study Protocol Name	Vector construction	Embryonic stem cell culture and transfection	Mapping of transposon integrations by inverse PCR	Barcode recovery and screen analysis
Study Protocol Type	cloning vector	DNA transfection	transposon integration	DNA sequencing by synthesis
Study Protocol Type Term Accession Number	OBI:0000737	OBI:0600060	GO:0070893	OBI:0000734
Study Protocol Type Term Source REF	OBI	OBI	GO	OBI
Study Protocol Description				
Study Protocol URI	""	""	""	""
Study Protocol Version				
Study Protocol Parameters Name	""	""	""	""
Study Protocol Parameters Name Term Accession Number	""	""	""	""
Study Protocol Parameters Name Term Source REF	""	""	""	""
Study Protocol Components Name	""	""	""	""
Study Protocol Components Type	""	""	""	""
Study Protocol Components Type Term Accession Number	""	""	""	""
Study Protocol Components Type Term Source REF	""	""	""	""
STUDY CONTACTS
Study Person Last Name	Pettitt	Krastev	Pemberton	Fontebasso	Frankum	Rehman	Brough	Song	Bajrami	Rafiq	Wallberg	Kozarewa	Fenwick	Armisen-Garrido	Swain	Gulati	Campbell	Ashworth	Lord
Study Person First Name	Stephen J.	Dragomir B.	Helen N.	Yari	Jessica	Farah L.	Rachel	Feifei	Ilirjana	Rumana	Fredrik	Iwanka	Kerry	Javier	Amanda	Aditi	James	Alan	Christopher J.
Study Person Mid Initials																			
Study Person Email	""	""	""	""	""	""	""	""	""	""	""	""	""	""	""	""	""	Alan.Ashworth@ucsf.edu	Chris.Lord@icr.ac.uk
Study Person Phone																			
Study Person Fax																			
Study Person Address																			
Study Person Affiliation	The CRUK Gene Function Laboratory, The Institute of Cancer Research, Fulham Road, London SW3 6JB, UK	The CRUK Gene Function Laboratory, The Institute of Cancer Research, Fulham Road, London SW3 6JB, UK	The CRUK Gene Function Laboratory, The Institute of Cancer Research, Fulham Road, London SW3 6JB, UK	The CRUK Gene Function Laboratory, The Institute of Cancer Research, Fulham Road, London SW3 6JB, UK	The CRUK Gene Function Laboratory, The Institute of Cancer Research, Fulham Road, London SW3 6JB, UK	The CRUK Gene Function Laboratory, The Institute of Cancer Research, Fulham Road, London SW3 6JB, UK	The CRUK Gene Function Laboratory, The Institute of Cancer Research, Fulham Road, London SW3 6JB, UK	The CRUK Gene Function Laboratory, The Institute of Cancer Research, Fulham Road, London SW3 6JB, UK	The CRUK Gene Function Laboratory, The Institute of Cancer Research, Fulham Road, London SW3 6JB, UK	The CRUK Gene Function Laboratory, The Institute of Cancer Research, Fulham Road, London SW3 6JB, UK	Breast Cancer Now Research Centre, The Institute of Cancer Research, Fulham Road, London SW3 6JB, UK	Tumour Profiling Unit, The Institute of Cancer Research, Fulham Road, London SW3 6JB, UK	Tumour Profiling Unit, The Institute of Cancer Research, Fulham Road, London SW3 6JB, UK	Tumour Profiling Unit, The Institute of Cancer Research, Fulham Road, London SW3 6JB, UK	Tumour Profiling Unit, The Institute of Cancer Research, Fulham Road, London SW3 6JB, UK	The CRUK Gene Function Laboratory, The Institute of Cancer Research, Fulham Road, London SW3 6JB, UK	The CRUK Gene Function Laboratory, The Institute of Cancer Research, Fulham Road, London SW3 6JB, UK	The CRUK Gene Function Laboratory, The Institute of Cancer Research, Fulham Road, London SW3 6JB, UK	The CRUK Gene Function Laboratory, The Institute of Cancer Research, Fulham Road, London SW3 6JB, UK
Study Person Roles																			
Study Person Roles Term Accession Number																			
Study Person Roles Term Source REF																			
Comment[Study Person ORCID]																			
Comment[Funder]																			
Comment[FundRef ID]																			
Comment[Funder Term Source REF]																			
Comment[Grant Identifier]																			
