# Supplementary material for: Genome-wide barcoded transposon screen for cancer drug sensitivity in haploid mouse embryonic stem cells
Source: Sci Data. 2017 Mar 1;4:170020. doi: 10.1038/sdata.2017.20 (PMC5332012; doi:10.1038/sdata.2017.20)
Supplement: Supplementary file 1 [file sdata201720-isa1.zip › s_study_Lord.txt]

Source Name	Characteristics[organism]	Term Source REF	Term Accession Number	Characteristics[cell line]	Term Source REF	Term Accession Number	Protocol REF	Sample Name	Factor Value[library]	Factor Value[drug]
Anton Wutz	Mus musculus	NCBITAXON	http://purl.bioontology.org/ontology/NCBITAXON/10090	embryonic stem cell line	BTO	BTO:0001581	Vector construction	L5-3	5
Anton Wutz	Mus musculus	NCBITAXON	http://purl.bioontology.org/ontology/NCBITAXON/10090	embryonic stem cell line	BTO	BTO:0001581	Vector construction	L9-2	9
Anton Wutz	Mus musculus	NCBITAXON	http://purl.bioontology.org/ontology/NCBITAXON/10090	embryonic stem cell line	BTO	BTO:0001581	Vector construction	L10-7-alt	10
Anton Wutz	Mus musculus	NCBITAXON	http://purl.bioontology.org/ontology/NCBITAXON/10090	embryonic stem cell line	BTO	BTO:0001581	Vector construction	L10-8	10
Anton Wutz	Mus musculus	NCBITAXON	http://purl.bioontology.org/ontology/NCBITAXON/10090	embryonic stem cell line	BTO	BTO:0001581	Vector construction	L10-11	10
Anton Wutz	Mus musculus	NCBITAXON	http://purl.bioontology.org/ontology/NCBITAXON/10090	embryonic stem cell line	BTO	BTO:0001581	Vector construction	L6-8-alt	6
Anton Wutz	Mus musculus	NCBITAXON	http://purl.bioontology.org/ontology/NCBITAXON/10090	embryonic stem cell line	BTO	BTO:0001581	Vector construction	L1-1	1
Anton Wutz	Mus musculus	NCBITAXON	http://purl.bioontology.org/ontology/NCBITAXON/10090	embryonic stem cell line	BTO	BTO:0001581	Vector construction	L1-2	1
Anton Wutz	Mus musculus	NCBITAXON	http://purl.bioontology.org/ontology/NCBITAXON/10090	embryonic stem cell line	BTO	BTO:0001581	Vector construction	L1-3	1
Anton Wutz	Mus musculus	NCBITAXON	http://purl.bioontology.org/ontology/NCBITAXON/10090	embryonic stem cell line	BTO	BTO:0001581	Vector construction	L1-4	1
Anton Wutz	Mus musculus	NCBITAXON	http://purl.bioontology.org/ontology/NCBITAXON/10090	embryonic stem cell line	BTO	BTO:0001581	Vector construction	L1-5	1
Anton Wutz	Mus musculus	NCBITAXON	http://purl.bioontology.org/ontology/NCBITAXON/10090	embryonic stem cell line	BTO	BTO:0001581	Vector construction	L1-6	1
Anton Wutz	Mus musculus	NCBITAXON	http://purl.bioontology.org/ontology/NCBITAXON/10090	embryonic stem cell line	BTO	BTO:0001581	Vector construction	L1-7	1
Anton Wutz	Mus musculus	NCBITAXON	http://purl.bioontology.org/ontology/NCBITAXON/10090	embryonic stem cell line	BTO	BTO:0001581	Vector construction	L1-8	1
Anton Wutz	Mus musculus	NCBITAXON	http://purl.bioontology.org/ontology/NCBITAXON/10090	embryonic stem cell line	BTO	BTO:0001581	Vector construction	L1-9	1
Anton Wutz	Mus musculus	NCBITAXON	http://purl.bioontology.org/ontology/NCBITAXON/10090	embryonic stem cell line	BTO	BTO:0001581	Vector construction	L1-10	1
Anton Wutz	Mus musculus	NCBITAXON	http://purl.bioontology.org/ontology/NCBITAXON/10090	embryonic stem cell line	BTO	BTO:0001581	Vector construction	L2-1	2
Anton Wutz	Mus musculus	NCBITAXON	http://purl.bioontology.org/ontology/NCBITAXON/10090	embryonic stem cell line	BTO	BTO:0001581	Vector construction	L2-2	2
Anton Wutz	Mus musculus	NCBITAXON	http://purl.bioontology.org/ontology/NCBITAXON/10090	embryonic stem cell line	BTO	BTO:0001581	Vector construction	L2-3	2
Anton Wutz	Mus musculus	NCBITAXON	http://purl.bioontology.org/ontology/NCBITAXON/10090	embryonic stem cell line	BTO	BTO:0001581	Vector construction	L2-4	2
Anton Wutz	Mus musculus	NCBITAXON	http://purl.bioontology.org/ontology/NCBITAXON/10090	embryonic stem cell line	BTO	BTO:0001581	Vector construction	L2-5	2
Anton Wutz	Mus musculus	NCBITAXON	http://purl.bioontology.org/ontology/NCBITAXON/10090	embryonic stem cell line	BTO	BTO:0001581	Vector construction	L2-6	2
Anton Wutz	Mus musculus	NCBITAXON	http://purl.bioontology.org/ontology/NCBITAXON/10090	embryonic stem cell line	BTO	BTO:0001581	Vector construction	L2-7	2
Anton Wutz	Mus musculus	NCBITAXON	http://purl.bioontology.org/ontology/NCBITAXON/10090	embryonic stem cell line	BTO	BTO:0001581	Vector construction	L2-8	2
Anton Wutz	Mus musculus	NCBITAXON	http://purl.bioontology.org/ontology/NCBITAXON/10090	embryonic stem cell line	BTO	BTO:0001581	Vector construction	L2-9	2
Anton Wutz	Mus musculus	NCBITAXON	http://purl.bioontology.org/ontology/NCBITAXON/10090	embryonic stem cell line	BTO	BTO:0001581	Vector construction	L2-10	2
Anton Wutz	Mus musculus	NCBITAXON	http://purl.bioontology.org/ontology/NCBITAXON/10090	embryonic stem cell line	BTO	BTO:0001581	Vector construction	L3-1	3
Anton Wutz	Mus musculus	NCBITAXON	http://purl.bioontology.org/ontology/NCBITAXON/10090	embryonic stem cell line	BTO	BTO:0001581	Vector construction	L3-2	3
Anton Wutz	Mus musculus	NCBITAXON	http://purl.bioontology.org/ontology/NCBITAXON/10090	embryonic stem cell line	BTO	BTO:0001581	Vector construction	L3-3	3
Anton Wutz	Mus musculus	NCBITAXON	http://purl.bioontology.org/ontology/NCBITAXON/10090	embryonic stem cell line	BTO	BTO:0001581	Vector construction	L3-4	3
Anton Wutz	Mus musculus	NCBITAXON	http://purl.bioontology.org/ontology/NCBITAXON/10090	embryonic stem cell line	BTO	BTO:0001581	Vector construction	L3-5	3
Anton Wutz	Mus musculus	NCBITAXON	http://purl.bioontology.org/ontology/NCBITAXON/10090	embryonic stem cell line	BTO	BTO:0001581	Vector construction	L3-6	3
Anton Wutz	Mus musculus	NCBITAXON	http://purl.bioontology.org/ontology/NCBITAXON/10090	embryonic stem cell line	BTO	BTO:0001581	Vector construction	L3-7	3
Anton Wutz	Mus musculus	NCBITAXON	http://purl.bioontology.org/ontology/NCBITAXON/10090	embryonic stem cell line	BTO	BTO:0001581	Vector construction	L3-8	3
Anton Wutz	Mus musculus	NCBITAXON	http://purl.bioontology.org/ontology/NCBITAXON/10090	embryonic stem cell line	BTO	BTO:0001581	Vector construction	L3-9	3
Anton Wutz	Mus musculus	NCBITAXON	http://purl.bioontology.org/ontology/NCBITAXON/10090	embryonic stem cell line	BTO	BTO:0001581	Vector construction	L3-10	3
Anton Wutz	Mus musculus	NCBITAXON	http://purl.bioontology.org/ontology/NCBITAXON/10090	embryonic stem cell line	BTO	BTO:0001581	Vector construction	L4-1	4
Anton Wutz	Mus musculus	NCBITAXON	http://purl.bioontology.org/ontology/NCBITAXON/10090	embryonic stem cell line	BTO	BTO:0001581	Vector construction	L4-2	4
Anton Wutz	Mus musculus	NCBITAXON	http://purl.bioontology.org/ontology/NCBITAXON/10090	embryonic stem cell line	BTO	BTO:0001581	Vector construction	L4-3	4
Anton Wutz	Mus musculus	NCBITAXON	http://purl.bioontology.org/ontology/NCBITAXON/10090	embryonic stem cell line	BTO	BTO:0001581	Vector construction	L4-4	4
Anton Wutz	Mus musculus	NCBITAXON	http://purl.bioontology.org/ontology/NCBITAXON/10090	embryonic stem cell line	BTO	BTO:0001581	Vector construction	L4-5	4
Anton Wutz	Mus musculus	NCBITAXON	http://purl.bioontology.org/ontology/NCBITAXON/10090	embryonic stem cell line	BTO	BTO:0001581	Vector construction	L4-6	4
Anton Wutz	Mus musculus	NCBITAXON	http://purl.bioontology.org/ontology/NCBITAXON/10090	embryonic stem cell line	BTO	BTO:0001581	Vector construction	L4-7	4
Anton Wutz	Mus musculus	NCBITAXON	http://purl.bioontology.org/ontology/NCBITAXON/10090	embryonic stem cell line	BTO	BTO:0001581	Vector construction	L4-8	4
Anton Wutz	Mus musculus	NCBITAXON	http://purl.bioontology.org/ontology/NCBITAXON/10090	embryonic stem cell line	BTO	BTO:0001581	Vector construction	L4-9	4
Anton Wutz	Mus musculus	NCBITAXON	http://purl.bioontology.org/ontology/NCBITAXON/10090	embryonic stem cell line	BTO	BTO:0001581	Vector construction	L4-10	4
Anton Wutz	Mus musculus	NCBITAXON	http://purl.bioontology.org/ontology/NCBITAXON/10090	embryonic stem cell line	BTO	BTO:0001581	Vector construction	L5-1	5
Anton Wutz	Mus musculus	NCBITAXON	http://purl.bioontology.org/ontology/NCBITAXON/10090	embryonic stem cell line	BTO	BTO:0001581	Vector construction	L5-2	5
Anton Wutz	Mus musculus	NCBITAXON	http://purl.bioontology.org/ontology/NCBITAXON/10090	embryonic stem cell line	BTO	BTO:0001581	Vector construction	L5-4	5
Anton Wutz	Mus musculus	NCBITAXON	http://purl.bioontology.org/ontology/NCBITAXON/10090	embryonic stem cell line	BTO	BTO:0001581	Vector construction	L5-6	5
Anton Wutz	Mus musculus	NCBITAXON	http://purl.bioontology.org/ontology/NCBITAXON/10090	embryonic stem cell line	BTO	BTO:0001581	Vector construction	L5-7	5
Anton Wutz	Mus musculus	NCBITAXON	http://purl.bioontology.org/ontology/NCBITAXON/10090	embryonic stem cell line	BTO	BTO:0001581	Vector construction	L5-7	5
Anton Wutz	Mus musculus	NCBITAXON	http://purl.bioontology.org/ontology/NCBITAXON/10090	embryonic stem cell line	BTO	BTO:0001581	Vector construction	L5-8	5
Anton Wutz	Mus musculus	NCBITAXON	http://purl.bioontology.org/ontology/NCBITAXON/10090	embryonic stem cell line	BTO	BTO:0001581	Vector construction	L5-9	5
Anton Wutz	Mus musculus	NCBITAXON	http://purl.bioontology.org/ontology/NCBITAXON/10090	embryonic stem cell line	BTO	BTO:0001581	Vector construction	L5-10	5
Anton Wutz	Mus musculus	NCBITAXON	http://purl.bioontology.org/ontology/NCBITAXON/10090	embryonic stem cell line	BTO	BTO:0001581	Vector construction	L6-1	6
Anton Wutz	Mus musculus	NCBITAXON	http://purl.bioontology.org/ontology/NCBITAXON/10090	embryonic stem cell line	BTO	BTO:0001581	Vector construction	L6-3	6
Anton Wutz	Mus musculus	NCBITAXON	http://purl.bioontology.org/ontology/NCBITAXON/10090	embryonic stem cell line	BTO	BTO:0001581	Vector construction	L6-4	6
Anton Wutz	Mus musculus	NCBITAXON	http://purl.bioontology.org/ontology/NCBITAXON/10090	embryonic stem cell line	BTO	BTO:0001581	Vector construction	L6-5	6
Anton Wutz	Mus musculus	NCBITAXON	http://purl.bioontology.org/ontology/NCBITAXON/10090	embryonic stem cell line	BTO	BTO:0001581	Vector construction	L6-6	6
Anton Wutz	Mus musculus	NCBITAXON	http://purl.bioontology.org/ontology/NCBITAXON/10090	embryonic stem cell line	BTO	BTO:0001581	Vector construction	L6-6	6
Anton Wutz	Mus musculus	NCBITAXON	http://purl.bioontology.org/ontology/NCBITAXON/10090	embryonic stem cell line	BTO	BTO:0001581	Vector construction	L6-7	6
Anton Wutz	Mus musculus	NCBITAXON	http://purl.bioontology.org/ontology/NCBITAXON/10090	embryonic stem cell line	BTO	BTO:0001581	Vector construction	L6-9	6
Anton Wutz	Mus musculus	NCBITAXON	http://purl.bioontology.org/ontology/NCBITAXON/10090	embryonic stem cell line	BTO	BTO:0001581	Vector construction	L6-10	6
Anton Wutz	Mus musculus	NCBITAXON	http://purl.bioontology.org/ontology/NCBITAXON/10090	embryonic stem cell line	BTO	BTO:0001581	Vector construction	L7-1	7
Anton Wutz	Mus musculus	NCBITAXON	http://purl.bioontology.org/ontology/NCBITAXON/10090	embryonic stem cell line	BTO	BTO:0001581	Vector construction	L7-2	7
Anton Wutz	Mus musculus	NCBITAXON	http://purl.bioontology.org/ontology/NCBITAXON/10090	embryonic stem cell line	BTO	BTO:0001581	Vector construction	L7-3	7
Anton Wutz	Mus musculus	NCBITAXON	http://purl.bioontology.org/ontology/NCBITAXON/10090	embryonic stem cell line	BTO	BTO:0001581	Vector construction	L7-4	7
Anton Wutz	Mus musculus	NCBITAXON	http://purl.bioontology.org/ontology/NCBITAXON/10090	embryonic stem cell line	BTO	BTO:0001581	Vector construction	L7-5	7
Anton Wutz	Mus musculus	NCBITAXON	http://purl.bioontology.org/ontology/NCBITAXON/10090	embryonic stem cell line	BTO	BTO:0001581	Vector construction	L7-6	7
Anton Wutz	Mus musculus	NCBITAXON	http://purl.bioontology.org/ontology/NCBITAXON/10090	embryonic stem cell line	BTO	BTO:0001581	Vector construction	L7-7	7
Anton Wutz	Mus musculus	NCBITAXON	http://purl.bioontology.org/ontology/NCBITAXON/10090	embryonic stem cell line	BTO	BTO:0001581	Vector construction	L7-8	7
Anton Wutz	Mus musculus	NCBITAXON	http://purl.bioontology.org/ontology/NCBITAXON/10090	embryonic stem cell line	BTO	BTO:0001581	Vector construction	L7-9	7
Anton Wutz	Mus musculus	NCBITAXON	http://purl.bioontology.org/ontology/NCBITAXON/10090	embryonic stem cell line	BTO	BTO:0001581	Vector construction	L7-10	7
Anton Wutz	Mus musculus	NCBITAXON	http://purl.bioontology.org/ontology/NCBITAXON/10090	embryonic stem cell line	BTO	BTO:0001581	Vector construction	L8-1	8
Anton Wutz	Mus musculus	NCBITAXON	http://purl.bioontology.org/ontology/NCBITAXON/10090	embryonic stem cell line	BTO	BTO:0001581	Vector construction	L8-2	8
Anton Wutz	Mus musculus	NCBITAXON	http://purl.bioontology.org/ontology/NCBITAXON/10090	embryonic stem cell line	BTO	BTO:0001581	Vector construction	L8-3	8
Anton Wutz	Mus musculus	NCBITAXON	http://purl.bioontology.org/ontology/NCBITAXON/10090	embryonic stem cell line	BTO	BTO:0001581	Vector construction	L8-4	8
Anton Wutz	Mus musculus	NCBITAXON	http://purl.bioontology.org/ontology/NCBITAXON/10090	embryonic stem cell line	BTO	BTO:0001581	Vector construction	L8-5	8
Anton Wutz	Mus musculus	NCBITAXON	http://purl.bioontology.org/ontology/NCBITAXON/10090	embryonic stem cell line	BTO	BTO:0001581	Vector construction	L8-6	8
Anton Wutz	Mus musculus	NCBITAXON	http://purl.bioontology.org/ontology/NCBITAXON/10090	embryonic stem cell line	BTO	BTO:0001581	Vector construction	L8-7	8
Anton Wutz	Mus musculus	NCBITAXON	http://purl.bioontology.org/ontology/NCBITAXON/10090	embryonic stem cell line	BTO	BTO:0001581	Vector construction	L8-8	8
Anton Wutz	Mus musculus	NCBITAXON	http://purl.bioontology.org/ontology/NCBITAXON/10090	embryonic stem cell line	BTO	BTO:0001581	Vector construction	L8-9	8
Anton Wutz	Mus musculus	NCBITAXON	http://purl.bioontology.org/ontology/NCBITAXON/10090	embryonic stem cell line	BTO	BTO:0001581	Vector construction	L8-10	8
Anton Wutz	Mus musculus	NCBITAXON	http://purl.bioontology.org/ontology/NCBITAXON/10090	embryonic stem cell line	BTO	BTO:0001581	Vector construction	L9-1	9
Anton Wutz	Mus musculus	NCBITAXON	http://purl.bioontology.org/ontology/NCBITAXON/10090	embryonic stem cell line	BTO	BTO:0001581	Vector construction	L9-3	9
Anton Wutz	Mus musculus	NCBITAXON	http://purl.bioontology.org/ontology/NCBITAXON/10090	embryonic stem cell line	BTO	BTO:0001581	Vector construction	L9-4	9
Anton Wutz	Mus musculus	NCBITAXON	http://purl.bioontology.org/ontology/NCBITAXON/10090	embryonic stem cell line	BTO	BTO:0001581	Vector construction	L9-5	9
Anton Wutz	Mus musculus	NCBITAXON	http://purl.bioontology.org/ontology/NCBITAXON/10090	embryonic stem cell line	BTO	BTO:0001581	Vector construction	L9-6	9
Anton Wutz	Mus musculus	NCBITAXON	http://purl.bioontology.org/ontology/NCBITAXON/10090	embryonic stem cell line	BTO	BTO:0001581	Vector construction	L9-7	9
Anton Wutz	Mus musculus	NCBITAXON	http://purl.bioontology.org/ontology/NCBITAXON/10090	embryonic stem cell line	BTO	BTO:0001581	Vector construction	L9-8	9
Anton Wutz	Mus musculus	NCBITAXON	http://purl.bioontology.org/ontology/NCBITAXON/10090	embryonic stem cell line	BTO	BTO:0001581	Vector construction	L9-9	9
Anton Wutz	Mus musculus	NCBITAXON	http://purl.bioontology.org/ontology/NCBITAXON/10090	embryonic stem cell line	BTO	BTO:0001581	Vector construction	L9-10	9
Anton Wutz	Mus musculus	NCBITAXON	http://purl.bioontology.org/ontology/NCBITAXON/10090	embryonic stem cell line	BTO	BTO:0001581	Vector construction	L10-1	10
Anton Wutz	Mus musculus	NCBITAXON	http://purl.bioontology.org/ontology/NCBITAXON/10090	embryonic stem cell line	BTO	BTO:0001581	Vector construction	L10-2	10
Anton Wutz	Mus musculus	NCBITAXON	http://purl.bioontology.org/ontology/NCBITAXON/10090	embryonic stem cell line	BTO	BTO:0001581	Vector construction	L10-3	10
Anton Wutz	Mus musculus	NCBITAXON	http://purl.bioontology.org/ontology/NCBITAXON/10090	embryonic stem cell line	BTO	BTO:0001581	Vector construction	L10-4	10
Anton Wutz	Mus musculus	NCBITAXON	http://purl.bioontology.org/ontology/NCBITAXON/10090	embryonic stem cell line	BTO	BTO:0001581	Vector construction	L10-5	10
Anton Wutz	Mus musculus	NCBITAXON	http://purl.bioontology.org/ontology/NCBITAXON/10090	embryonic stem cell line	BTO	BTO:0001581	Vector construction	L10-6	10
Anton Wutz	Mus musculus	NCBITAXON	http://purl.bioontology.org/ontology/NCBITAXON/10090	embryonic stem cell line	BTO	BTO:0001581	Vector construction	L1-sims-1	1
Anton Wutz	Mus musculus	NCBITAXON	http://purl.bioontology.org/ontology/NCBITAXON/10090	embryonic stem cell line	BTO	BTO:0001581	Vector construction	L1-west-1	1
Anton Wutz	Mus musculus	NCBITAXON	http://purl.bioontology.org/ontology/NCBITAXON/10090	embryonic stem cell line	BTO	BTO:0001581	Vector construction	L1-sims-2	1
Anton Wutz	Mus musculus	NCBITAXON	http://purl.bioontology.org/ontology/NCBITAXON/10090	embryonic stem cell line	BTO	BTO:0001581	Vector construction	L1-west-2	1
Anton Wutz	Mus musculus	NCBITAXON	http://purl.bioontology.org/ontology/NCBITAXON/10090	embryonic stem cell line	BTO	BTO:0001581	Vector construction	L1-sims-3	1
Anton Wutz	Mus musculus	NCBITAXON	http://purl.bioontology.org/ontology/NCBITAXON/10090	embryonic stem cell line	BTO	BTO:0001581	Vector construction	L1-west-3	1
Anton Wutz	Mus musculus	NCBITAXON	http://purl.bioontology.org/ontology/NCBITAXON/10090	embryonic stem cell line	BTO	BTO:0001581	Vector construction	L1-sims-4	1
Anton Wutz	Mus musculus	NCBITAXON	http://purl.bioontology.org/ontology/NCBITAXON/10090	embryonic stem cell line	BTO	BTO:0001581	Vector construction	L1-west-4	1
Anton Wutz	Mus musculus	NCBITAXON	http://purl.bioontology.org/ontology/NCBITAXON/10090	embryonic stem cell line	BTO	BTO:0001581	Vector construction	L1-sims-5	1
Anton Wutz	Mus musculus	NCBITAXON	http://purl.bioontology.org/ontology/NCBITAXON/10090	embryonic stem cell line	BTO	BTO:0001581	Vector construction	L1-west-5	1
Anton Wutz	Mus musculus	NCBITAXON	http://purl.bioontology.org/ontology/NCBITAXON/10090	embryonic stem cell line	BTO	BTO:0001581	Vector construction	L1-sims-6	1
Anton Wutz	Mus musculus	NCBITAXON	http://purl.bioontology.org/ontology/NCBITAXON/10090	embryonic stem cell line	BTO	BTO:0001581	Vector construction	L1-west-6	1
Anton Wutz	Mus musculus	NCBITAXON	http://purl.bioontology.org/ontology/NCBITAXON/10090	embryonic stem cell line	BTO	BTO:0001581	Vector construction	L1-sims-9	1
Anton Wutz	Mus musculus	NCBITAXON	http://purl.bioontology.org/ontology/NCBITAXON/10090	embryonic stem cell line	BTO	BTO:0001581	Vector construction	L1-west-9	1
Anton Wutz	Mus musculus	NCBITAXON	http://purl.bioontology.org/ontology/NCBITAXON/10090	embryonic stem cell line	BTO	BTO:0001581	Vector construction	L2-sims-1	2
Anton Wutz	Mus musculus	NCBITAXON	http://purl.bioontology.org/ontology/NCBITAXON/10090	embryonic stem cell line	BTO	BTO:0001581	Vector construction	L2-west-1	2
Anton Wutz	Mus musculus	NCBITAXON	http://purl.bioontology.org/ontology/NCBITAXON/10090	embryonic stem cell line	BTO	BTO:0001581	Vector construction	L2-sims-2	2
Anton Wutz	Mus musculus	NCBITAXON	http://purl.bioontology.org/ontology/NCBITAXON/10090	embryonic stem cell line	BTO	BTO:0001581	Vector construction	L2-west-2	2
Anton Wutz	Mus musculus	NCBITAXON	http://purl.bioontology.org/ontology/NCBITAXON/10090	embryonic stem cell line	BTO	BTO:0001581	Vector construction	L2-sims-3	2
Anton Wutz	Mus musculus	NCBITAXON	http://purl.bioontology.org/ontology/NCBITAXON/10090	embryonic stem cell line	BTO	BTO:0001581	Vector construction	L2-west-3	2
Anton Wutz	Mus musculus	NCBITAXON	http://purl.bioontology.org/ontology/NCBITAXON/10090	embryonic stem cell line	BTO	BTO:0001581	Vector construction	L2-sims-4	2
Anton Wutz	Mus musculus	NCBITAXON	http://purl.bioontology.org/ontology/NCBITAXON/10090	embryonic stem cell line	BTO	BTO:0001581	Vector construction	L2-west-4	2
Anton Wutz	Mus musculus	NCBITAXON	http://purl.bioontology.org/ontology/NCBITAXON/10090	embryonic stem cell line	BTO	BTO:0001581	Vector construction	L2-sims-5	2
Anton Wutz	Mus musculus	NCBITAXON	http://purl.bioontology.org/ontology/NCBITAXON/10090	embryonic stem cell line	BTO	BTO:0001581	Vector construction	L2-west-5	2
Anton Wutz	Mus musculus	NCBITAXON	http://purl.bioontology.org/ontology/NCBITAXON/10090	embryonic stem cell line	BTO	BTO:0001581	Vector construction	L2-sims-6	2
Anton Wutz	Mus musculus	NCBITAXON	http://purl.bioontology.org/ontology/NCBITAXON/10090	embryonic stem cell line	BTO	BTO:0001581	Vector construction	L2-west-6	2
Anton Wutz	Mus musculus	NCBITAXON	http://purl.bioontology.org/ontology/NCBITAXON/10090	embryonic stem cell line	BTO	BTO:0001581	Vector construction	L2-sims-7	2
Anton Wutz	Mus musculus	NCBITAXON	http://purl.bioontology.org/ontology/NCBITAXON/10090	embryonic stem cell line	BTO	BTO:0001581	Vector construction	L2-west-7	2
Anton Wutz	Mus musculus	NCBITAXON	http://purl.bioontology.org/ontology/NCBITAXON/10090	embryonic stem cell line	BTO	BTO:0001581	Vector construction	L2-sims-8	2
Anton Wutz	Mus musculus	NCBITAXON	http://purl.bioontology.org/ontology/NCBITAXON/10090	embryonic stem cell line	BTO	BTO:0001581	Vector construction	L2-west-8	2
Anton Wutz	Mus musculus	NCBITAXON	http://purl.bioontology.org/ontology/NCBITAXON/10090	embryonic stem cell line	BTO	BTO:0001581	Vector construction	L2-sims-9	2
Anton Wutz	Mus musculus	NCBITAXON	http://purl.bioontology.org/ontology/NCBITAXON/10090	embryonic stem cell line	BTO	BTO:0001581	Vector construction	L2-west-9	2
Anton Wutz	Mus musculus	NCBITAXON	http://purl.bioontology.org/ontology/NCBITAXON/10090	embryonic stem cell line	BTO	BTO:0001581	Vector construction	L2-sims-10	2
Anton Wutz	Mus musculus	NCBITAXON	http://purl.bioontology.org/ontology/NCBITAXON/10090	embryonic stem cell line	BTO	BTO:0001581	Vector construction	L2-west-10	2
Anton Wutz	Mus musculus	NCBITAXON	http://purl.bioontology.org/ontology/NCBITAXON/10090	embryonic stem cell line	BTO	BTO:0001581	Vector construction	L1-sims-HhaI	1
Anton Wutz	Mus musculus	NCBITAXON	http://purl.bioontology.org/ontology/NCBITAXON/10090	embryonic stem cell line	BTO	BTO:0001581	Vector construction	L1-west-RsaI	1
Anton Wutz	Mus musculus	NCBITAXON	http://purl.bioontology.org/ontology/NCBITAXON/10090	embryonic stem cell line	BTO	BTO:0001581	Vector construction	L1-sims-10	1
Anton Wutz	Mus musculus	NCBITAXON	http://purl.bioontology.org/ontology/NCBITAXON/10090	embryonic stem cell line	BTO	BTO:0001581	Vector construction	L1-sims-7	1
Anton Wutz	Mus musculus	NCBITAXON	http://purl.bioontology.org/ontology/NCBITAXON/10090	embryonic stem cell line	BTO	BTO:0001581	Vector construction	L1-west-7	1
Anton Wutz	Mus musculus	NCBITAXON	http://purl.bioontology.org/ontology/NCBITAXON/10090	embryonic stem cell line	BTO	BTO:0001581	Vector construction	L1-sims-8	1
Anton Wutz	Mus musculus	NCBITAXON	http://purl.bioontology.org/ontology/NCBITAXON/10090	embryonic stem cell line	BTO	BTO:0001581	Vector construction	L1-west-8	1
Anton Wutz	Mus musculus	NCBITAXON	http://purl.bioontology.org/ontology/NCBITAXON/10090	embryonic stem cell line	BTO	BTO:0001581	Vector construction	L1-west-1-6	1
Anton Wutz	Mus musculus	NCBITAXON	http://purl.bioontology.org/ontology/NCBITAXON/10090	embryonic stem cell line	BTO	BTO:0001581	Embryonic stem cell culture and transfection	S-1	1	DMSO
Anton Wutz	Mus musculus	NCBITAXON	http://purl.bioontology.org/ontology/NCBITAXON/10090	embryonic stem cell line	BTO	BTO:0001581	Embryonic stem cell culture and transfection	S-11	1	BIIB
Anton Wutz	Mus musculus	NCBITAXON	http://purl.bioontology.org/ontology/NCBITAXON/10090	embryonic stem cell line	BTO	BTO:0001581	Embryonic stem cell culture and transfection	S-21	1	JQ1
Anton Wutz	Mus musculus	NCBITAXON	http://purl.bioontology.org/ontology/NCBITAXON/10090	embryonic stem cell line	BTO	BTO:0001581	Embryonic stem cell culture and transfection	S-41	1	Decitabine
Anton Wutz	Mus musculus	NCBITAXON	http://purl.bioontology.org/ontology/NCBITAXON/10090	embryonic stem cell line	BTO	BTO:0001581	Embryonic stem cell culture and transfection	S-51	1	PF04691502
Anton Wutz	Mus musculus	NCBITAXON	http://purl.bioontology.org/ontology/NCBITAXON/10090	embryonic stem cell line	BTO	BTO:0001581	Embryonic stem cell culture and transfection	S-81	1	Camptothecin
Anton Wutz	Mus musculus	NCBITAXON	http://purl.bioontology.org/ontology/NCBITAXON/10090	embryonic stem cell line	BTO	BTO:0001581	Embryonic stem cell culture and transfection	S-91	1	DMSO
Anton Wutz	Mus musculus	NCBITAXON	http://purl.bioontology.org/ontology/NCBITAXON/10090	embryonic stem cell line	BTO	BTO:0001581	Embryonic stem cell culture and transfection	S-101	1	DMSO
Anton Wutz	Mus musculus	NCBITAXON	http://purl.bioontology.org/ontology/NCBITAXON/10090	embryonic stem cell line	BTO	BTO:0001581	Embryonic stem cell culture and transfection	S-111	1	Etoposide
Anton Wutz	Mus musculus	NCBITAXON	http://purl.bioontology.org/ontology/NCBITAXON/10090	embryonic stem cell line	BTO	BTO:0001581	Embryonic stem cell culture and transfection	S-121	1	BMN-673
Anton Wutz	Mus musculus	NCBITAXON	http://purl.bioontology.org/ontology/NCBITAXON/10090	embryonic stem cell line	BTO	BTO:0001581	Embryonic stem cell culture and transfection	S-161	1	Bleomycin
Anton Wutz	Mus musculus	NCBITAXON	http://purl.bioontology.org/ontology/NCBITAXON/10090	embryonic stem cell line	BTO	BTO:0001581	Embryonic stem cell culture and transfection	S-181	1	AT13387
Anton Wutz	Mus musculus	NCBITAXON	http://purl.bioontology.org/ontology/NCBITAXON/10090	embryonic stem cell line	BTO	BTO:0001581	Embryonic stem cell culture and transfection	S-201	1	DMSO
Anton Wutz	Mus musculus	NCBITAXON	http://purl.bioontology.org/ontology/NCBITAXON/10090	embryonic stem cell line	BTO	BTO:0001581	Embryonic stem cell culture and transfection	S-211	1	KW2478
Anton Wutz	Mus musculus	NCBITAXON	http://purl.bioontology.org/ontology/NCBITAXON/10090	embryonic stem cell line	BTO	BTO:0001581	Embryonic stem cell culture and transfection	S-271	1	MK1175
Anton Wutz	Mus musculus	NCBITAXON	http://purl.bioontology.org/ontology/NCBITAXON/10090	embryonic stem cell line	BTO	BTO:0001581	Embryonic stem cell culture and transfection	S-171	1	17-AAG
Anton Wutz	Mus musculus	NCBITAXON	http://purl.bioontology.org/ontology/NCBITAXON/10090	embryonic stem cell line	BTO	BTO:0001581	Embryonic stem cell culture and transfection	S-110	10	DMSO
Anton Wutz	Mus musculus	NCBITAXON	http://purl.bioontology.org/ontology/NCBITAXON/10090	embryonic stem cell line	BTO	BTO:0001581	Embryonic stem cell culture and transfection	S-20	10	BIIB
Anton Wutz	Mus musculus	NCBITAXON	http://purl.bioontology.org/ontology/NCBITAXON/10090	embryonic stem cell line	BTO	BTO:0001581	Embryonic stem cell culture and transfection	S-50	10	Decitabine
Anton Wutz	Mus musculus	NCBITAXON	http://purl.bioontology.org/ontology/NCBITAXON/10090	embryonic stem cell line	BTO	BTO:0001581	Embryonic stem cell culture and transfection	S-10	10	DMSO
Anton Wutz	Mus musculus	NCBITAXON	http://purl.bioontology.org/ontology/NCBITAXON/10090	embryonic stem cell line	BTO	BTO:0001581	Embryonic stem cell culture and transfection	S-90	10	Camptothecin
Anton Wutz	Mus musculus	NCBITAXON	http://purl.bioontology.org/ontology/NCBITAXON/10090	embryonic stem cell line	BTO	BTO:0001581	Embryonic stem cell culture and transfection	S-120	10	Etoposide
Anton Wutz	Mus musculus	NCBITAXON	http://purl.bioontology.org/ontology/NCBITAXON/10090	embryonic stem cell line	BTO	BTO:0001581	Embryonic stem cell culture and transfection	S-130	10	BMN-673
Anton Wutz	Mus musculus	NCBITAXON	http://purl.bioontology.org/ontology/NCBITAXON/10090	embryonic stem cell line	BTO	BTO:0001581	Embryonic stem cell culture and transfection	S-140	10	Methotrexate
Anton Wutz	Mus musculus	NCBITAXON	http://purl.bioontology.org/ontology/NCBITAXON/10090	embryonic stem cell line	BTO	BTO:0001581	Embryonic stem cell culture and transfection	S-170	10	Bleomycin
Anton Wutz	Mus musculus	NCBITAXON	http://purl.bioontology.org/ontology/NCBITAXON/10090	embryonic stem cell line	BTO	BTO:0001581	Embryonic stem cell culture and transfection	S-190	10	AT13387
Anton Wutz	Mus musculus	NCBITAXON	http://purl.bioontology.org/ontology/NCBITAXON/10090	embryonic stem cell line	BTO	BTO:0001581	Embryonic stem cell culture and transfection	S-220	10	KW2478
Anton Wutz	Mus musculus	NCBITAXON	http://purl.bioontology.org/ontology/NCBITAXON/10090	embryonic stem cell line	BTO	BTO:0001581	Embryonic stem cell culture and transfection	S-60	10	PF04691502
Anton Wutz	Mus musculus	NCBITAXON	http://purl.bioontology.org/ontology/NCBITAXON/10090	embryonic stem cell line	BTO	BTO:0001581	Embryonic stem cell culture and transfection	S-100	10	DMSO
Anton Wutz	Mus musculus	NCBITAXON	http://purl.bioontology.org/ontology/NCBITAXON/10090	embryonic stem cell line	BTO	BTO:0001581	Embryonic stem cell culture and transfection	S-180	10	17-AAG
Anton Wutz	Mus musculus	NCBITAXON	http://purl.bioontology.org/ontology/NCBITAXON/10090	embryonic stem cell line	BTO	BTO:0001581	Embryonic stem cell culture and transfection	HP_01_D1	2spk	DMSO
Anton Wutz	Mus musculus	NCBITAXON	http://purl.bioontology.org/ontology/NCBITAXON/10090	embryonic stem cell line	BTO	BTO:0001581	Embryonic stem cell culture and transfection	HP_02_D2	2spk	DMSO
Anton Wutz	Mus musculus	NCBITAXON	http://purl.bioontology.org/ontology/NCBITAXON/10090	embryonic stem cell line	BTO	BTO:0001581	Embryonic stem cell culture and transfection	HP_03_D4	2spk	DMSO
Anton Wutz	Mus musculus	NCBITAXON	http://purl.bioontology.org/ontology/NCBITAXON/10090	embryonic stem cell line	BTO	BTO:0001581	Embryonic stem cell culture and transfection	HP_04_O1	2spk	Olaparib
Anton Wutz	Mus musculus	NCBITAXON	http://purl.bioontology.org/ontology/NCBITAXON/10090	embryonic stem cell line	BTO	BTO:0001581	Embryonic stem cell culture and transfection	HP_06_O3	2spk	Olaparib
Anton Wutz	Mus musculus	NCBITAXON	http://purl.bioontology.org/ontology/NCBITAXON/10090	embryonic stem cell line	BTO	BTO:0001581	Embryonic stem cell culture and transfection	HP_07_B1	2spk	BMN-673
Anton Wutz	Mus musculus	NCBITAXON	http://purl.bioontology.org/ontology/NCBITAXON/10090	embryonic stem cell line	BTO	BTO:0001581	Embryonic stem cell culture and transfection	HP_08_B2	2spk	BMN-673
Anton Wutz	Mus musculus	NCBITAXON	http://purl.bioontology.org/ontology/NCBITAXON/10090	embryonic stem cell line	BTO	BTO:0001581	Embryonic stem cell culture and transfection	HP_09_B3	2spk	BMN-673
Anton Wutz	Mus musculus	NCBITAXON	http://purl.bioontology.org/ontology/NCBITAXON/10090	embryonic stem cell line	BTO	BTO:0001581	Embryonic stem cell culture and transfection	HP_05_O2	2spk	Olaparib
Anton Wutz	Mus musculus	NCBITAXON	http://purl.bioontology.org/ontology/NCBITAXON/10090	embryonic stem cell line	BTO	BTO:0001581	Embryonic stem cell culture and transfection	S-131	1	Methotrexate
Anton Wutz	Mus musculus	NCBITAXON	http://purl.bioontology.org/ontology/NCBITAXON/10090	embryonic stem cell line	BTO	BTO:0001581	Embryonic stem cell culture and transfection	S-2	2	DMSO
Anton Wutz	Mus musculus	NCBITAXON	http://purl.bioontology.org/ontology/NCBITAXON/10090	embryonic stem cell line	BTO	BTO:0001581	Embryonic stem cell culture and transfection	S-92	2	DMSO
Anton Wutz	Mus musculus	NCBITAXON	http://purl.bioontology.org/ontology/NCBITAXON/10090	embryonic stem cell line	BTO	BTO:0001581	Embryonic stem cell culture and transfection	S-102	2	DMSO
Anton Wutz	Mus musculus	NCBITAXON	http://purl.bioontology.org/ontology/NCBITAXON/10090	embryonic stem cell line	BTO	BTO:0001581	Embryonic stem cell culture and transfection	S-202	2	DMSO
Anton Wutz	Mus musculus	NCBITAXON	http://purl.bioontology.org/ontology/NCBITAXON/10090	embryonic stem cell line	BTO	BTO:0001581	Embryonic stem cell culture and transfection	S-12	2	BIIB
Anton Wutz	Mus musculus	NCBITAXON	http://purl.bioontology.org/ontology/NCBITAXON/10090	embryonic stem cell line	BTO	BTO:0001581	Embryonic stem cell culture and transfection	S-22	2	JQ1
Anton Wutz	Mus musculus	NCBITAXON	http://purl.bioontology.org/ontology/NCBITAXON/10090	embryonic stem cell line	BTO	BTO:0001581	Embryonic stem cell culture and transfection	S-122	2	BMN-673
Anton Wutz	Mus musculus	NCBITAXON	http://purl.bioontology.org/ontology/NCBITAXON/10090	embryonic stem cell line	BTO	BTO:0001581	Embryonic stem cell culture and transfection	S-132	2	Methotrexate
Anton Wutz	Mus musculus	NCBITAXON	http://purl.bioontology.org/ontology/NCBITAXON/10090	embryonic stem cell line	BTO	BTO:0001581	Embryonic stem cell culture and transfection	S-3	3	DMSO
Anton Wutz	Mus musculus	NCBITAXON	http://purl.bioontology.org/ontology/NCBITAXON/10090	embryonic stem cell line	BTO	BTO:0001581	Embryonic stem cell culture and transfection	S-93	3	DMSO
Anton Wutz	Mus musculus	NCBITAXON	http://purl.bioontology.org/ontology/NCBITAXON/10090	embryonic stem cell line	BTO	BTO:0001581	Embryonic stem cell culture and transfection	S-103	3	DMSO
Anton Wutz	Mus musculus	NCBITAXON	http://purl.bioontology.org/ontology/NCBITAXON/10090	embryonic stem cell line	BTO	BTO:0001581	Embryonic stem cell culture and transfection	S-203	3	DMSO
Anton Wutz	Mus musculus	NCBITAXON	http://purl.bioontology.org/ontology/NCBITAXON/10090	embryonic stem cell line	BTO	BTO:0001581	Embryonic stem cell culture and transfection	S-13	3	BIIB
Anton Wutz	Mus musculus	NCBITAXON	http://purl.bioontology.org/ontology/NCBITAXON/10090	embryonic stem cell line	BTO	BTO:0001581	Embryonic stem cell culture and transfection	S-23	3	JQ1
Anton Wutz	Mus musculus	NCBITAXON	http://purl.bioontology.org/ontology/NCBITAXON/10090	embryonic stem cell line	BTO	BTO:0001581	Embryonic stem cell culture and transfection	S-123	3	BMN-673
Anton Wutz	Mus musculus	NCBITAXON	http://purl.bioontology.org/ontology/NCBITAXON/10090	embryonic stem cell line	BTO	BTO:0001581	Embryonic stem cell culture and transfection	S-133	3	Methotrexate
Anton Wutz	Mus musculus	NCBITAXON	http://purl.bioontology.org/ontology/NCBITAXON/10090	embryonic stem cell line	BTO	BTO:0001581	Embryonic stem cell culture and transfection	S-4	4	DMSO
Anton Wutz	Mus musculus	NCBITAXON	http://purl.bioontology.org/ontology/NCBITAXON/10090	embryonic stem cell line	BTO	BTO:0001581	Embryonic stem cell culture and transfection	S-94	4	DMSO
Anton Wutz	Mus musculus	NCBITAXON	http://purl.bioontology.org/ontology/NCBITAXON/10090	embryonic stem cell line	BTO	BTO:0001581	Embryonic stem cell culture and transfection	S-2-rep1	2	DMSO
Anton Wutz	Mus musculus	NCBITAXON	http://purl.bioontology.org/ontology/NCBITAXON/10090	embryonic stem cell line	BTO	BTO:0001581	Embryonic stem cell culture and transfection	S-204	4	DMSO
Anton Wutz	Mus musculus	NCBITAXON	http://purl.bioontology.org/ontology/NCBITAXON/10090	embryonic stem cell line	BTO	BTO:0001581	Embryonic stem cell culture and transfection	S-24	4	JQ1
Anton Wutz	Mus musculus	NCBITAXON	http://purl.bioontology.org/ontology/NCBITAXON/10090	embryonic stem cell line	BTO	BTO:0001581	Embryonic stem cell culture and transfection	S-124	4	BMN-673
Anton Wutz	Mus musculus	NCBITAXON	http://purl.bioontology.org/ontology/NCBITAXON/10090	embryonic stem cell line	BTO	BTO:0001581	Embryonic stem cell culture and transfection	S-2-rep2	2	DMSO
Anton Wutz	Mus musculus	NCBITAXON	http://purl.bioontology.org/ontology/NCBITAXON/10090	embryonic stem cell line	BTO	BTO:0001581	Embryonic stem cell culture and transfection	S-95	5	DMSO
Anton Wutz	Mus musculus	NCBITAXON	http://purl.bioontology.org/ontology/NCBITAXON/10090	embryonic stem cell line	BTO	BTO:0001581	Embryonic stem cell culture and transfection	S-2-rep3	2	DMSO
Anton Wutz	Mus musculus	NCBITAXON	http://purl.bioontology.org/ontology/NCBITAXON/10090	embryonic stem cell line	BTO	BTO:0001581	Embryonic stem cell culture and transfection	S-2-rep4	2	DMSO
Anton Wutz	Mus musculus	NCBITAXON	http://purl.bioontology.org/ontology/NCBITAXON/10090	embryonic stem cell line	BTO	BTO:0001581	Embryonic stem cell culture and transfection	S-15	5	BIIB
Anton Wutz	Mus musculus	NCBITAXON	http://purl.bioontology.org/ontology/NCBITAXON/10090	embryonic stem cell line	BTO	BTO:0001581	Embryonic stem cell culture and transfection	S-25	5	JQ1
Anton Wutz	Mus musculus	NCBITAXON	http://purl.bioontology.org/ontology/NCBITAXON/10090	embryonic stem cell line	BTO	BTO:0001581	Embryonic stem cell culture and transfection	S-125	5	BMN-673
Anton Wutz	Mus musculus	NCBITAXON	http://purl.bioontology.org/ontology/NCBITAXON/10090	embryonic stem cell line	BTO	BTO:0001581	Embryonic stem cell culture and transfection	S-135	5	Methotrexate
Anton Wutz	Mus musculus	NCBITAXON	http://purl.bioontology.org/ontology/NCBITAXON/10090	embryonic stem cell line	BTO	BTO:0001581	Embryonic stem cell culture and transfection	S-106	6	DMSO
Anton Wutz	Mus musculus	NCBITAXON	http://purl.bioontology.org/ontology/NCBITAXON/10090	embryonic stem cell line	BTO	BTO:0001581	Embryonic stem cell culture and transfection	S-116	6	Etoposide
Anton Wutz	Mus musculus	NCBITAXON	http://purl.bioontology.org/ontology/NCBITAXON/10090	embryonic stem cell line	BTO	BTO:0001581	Embryonic stem cell culture and transfection	S-126	6	BMN-673
Anton Wutz	Mus musculus	NCBITAXON	http://purl.bioontology.org/ontology/NCBITAXON/10090	embryonic stem cell line	BTO	BTO:0001581	Embryonic stem cell culture and transfection	S-16	6	BIIB
Anton Wutz	Mus musculus	NCBITAXON	http://purl.bioontology.org/ontology/NCBITAXON/10090	embryonic stem cell line	BTO	BTO:0001581	Embryonic stem cell culture and transfection	S-166	6	Bleomycin
Anton Wutz	Mus musculus	NCBITAXON	http://purl.bioontology.org/ontology/NCBITAXON/10090	embryonic stem cell line	BTO	BTO:0001581	Embryonic stem cell culture and transfection	S-186	6	AT13387
Anton Wutz	Mus musculus	NCBITAXON	http://purl.bioontology.org/ontology/NCBITAXON/10090	embryonic stem cell line	BTO	BTO:0001581	Embryonic stem cell culture and transfection	S-206	6	DMSO
Anton Wutz	Mus musculus	NCBITAXON	http://purl.bioontology.org/ontology/NCBITAXON/10090	embryonic stem cell line	BTO	BTO:0001581	Embryonic stem cell culture and transfection	S-216	6	KW2478
Anton Wutz	Mus musculus	NCBITAXON	http://purl.bioontology.org/ontology/NCBITAXON/10090	embryonic stem cell line	BTO	BTO:0001581	Embryonic stem cell culture and transfection	S-26	6	JQ1
Anton Wutz	Mus musculus	NCBITAXON	http://purl.bioontology.org/ontology/NCBITAXON/10090	embryonic stem cell line	BTO	BTO:0001581	Embryonic stem cell culture and transfection	S-46	6	Decitabine
Anton Wutz	Mus musculus	NCBITAXON	http://purl.bioontology.org/ontology/NCBITAXON/10090	embryonic stem cell line	BTO	BTO:0001581	Embryonic stem cell culture and transfection	S-86	6	Camptothecin
Anton Wutz	Mus musculus	NCBITAXON	http://purl.bioontology.org/ontology/NCBITAXON/10090	embryonic stem cell line	BTO	BTO:0001581	Embryonic stem cell culture and transfection	S-96	6	DMSO
Anton Wutz	Mus musculus	NCBITAXON	http://purl.bioontology.org/ontology/NCBITAXON/10090	embryonic stem cell line	BTO	BTO:0001581	Embryonic stem cell culture and transfection	S-6	6	DMSO
Anton Wutz	Mus musculus	NCBITAXON	http://purl.bioontology.org/ontology/NCBITAXON/10090	embryonic stem cell line	BTO	BTO:0001581	Embryonic stem cell culture and transfection	S-107	7	DMSO
Anton Wutz	Mus musculus	NCBITAXON	http://purl.bioontology.org/ontology/NCBITAXON/10090	embryonic stem cell line	BTO	BTO:0001581	Embryonic stem cell culture and transfection	S-17	7	BIIB
Anton Wutz	Mus musculus	NCBITAXON	http://purl.bioontology.org/ontology/NCBITAXON/10090	embryonic stem cell line	BTO	BTO:0001581	Embryonic stem cell culture and transfection	S-27	7	JQ1
Anton Wutz	Mus musculus	NCBITAXON	http://purl.bioontology.org/ontology/NCBITAXON/10090	embryonic stem cell line	BTO	BTO:0001581	Embryonic stem cell culture and transfection	S-47	7	Decitabine
Anton Wutz	Mus musculus	NCBITAXON	http://purl.bioontology.org/ontology/NCBITAXON/10090	embryonic stem cell line	BTO	BTO:0001581	Embryonic stem cell culture and transfection	S-7	7	DMSO
Anton Wutz	Mus musculus	NCBITAXON	http://purl.bioontology.org/ontology/NCBITAXON/10090	embryonic stem cell line	BTO	BTO:0001581	Embryonic stem cell culture and transfection	S-87	7	Camptothecin
Anton Wutz	Mus musculus	NCBITAXON	http://purl.bioontology.org/ontology/NCBITAXON/10090	embryonic stem cell line	BTO	BTO:0001581	Embryonic stem cell culture and transfection	S-117	7	Etoposide
Anton Wutz	Mus musculus	NCBITAXON	http://purl.bioontology.org/ontology/NCBITAXON/10090	embryonic stem cell line	BTO	BTO:0001581	Embryonic stem cell culture and transfection	S-127	7	BMN-673
Anton Wutz	Mus musculus	NCBITAXON	http://purl.bioontology.org/ontology/NCBITAXON/10090	embryonic stem cell line	BTO	BTO:0001581	Embryonic stem cell culture and transfection	S-137	7	Methotrexate
Anton Wutz	Mus musculus	NCBITAXON	http://purl.bioontology.org/ontology/NCBITAXON/10090	embryonic stem cell line	BTO	BTO:0001581	Embryonic stem cell culture and transfection	S-167	7	Bleomycin
Anton Wutz	Mus musculus	NCBITAXON	http://purl.bioontology.org/ontology/NCBITAXON/10090	embryonic stem cell line	BTO	BTO:0001581	Embryonic stem cell culture and transfection	S-177	7	17-AAG
Anton Wutz	Mus musculus	NCBITAXON	http://purl.bioontology.org/ontology/NCBITAXON/10090	embryonic stem cell line	BTO	BTO:0001581	Embryonic stem cell culture and transfection	S-187	7	AT13387
Anton Wutz	Mus musculus	NCBITAXON	http://purl.bioontology.org/ontology/NCBITAXON/10090	embryonic stem cell line	BTO	BTO:0001581	Embryonic stem cell culture and transfection	S-207	7	DMSO
Anton Wutz	Mus musculus	NCBITAXON	http://purl.bioontology.org/ontology/NCBITAXON/10090	embryonic stem cell line	BTO	BTO:0001581	Embryonic stem cell culture and transfection	S-97	7	DMSO
Anton Wutz	Mus musculus	NCBITAXON	http://purl.bioontology.org/ontology/NCBITAXON/10090	embryonic stem cell line	BTO	BTO:0001581	Embryonic stem cell culture and transfection	S-217	7	KW2478
Anton Wutz	Mus musculus	NCBITAXON	http://purl.bioontology.org/ontology/NCBITAXON/10090	embryonic stem cell line	BTO	BTO:0001581	Embryonic stem cell culture and transfection	S-108	8	DMSO
Anton Wutz	Mus musculus	NCBITAXON	http://purl.bioontology.org/ontology/NCBITAXON/10090	embryonic stem cell line	BTO	BTO:0001581	Embryonic stem cell culture and transfection	S-18	8	BIIB
Anton Wutz	Mus musculus	NCBITAXON	http://purl.bioontology.org/ontology/NCBITAXON/10090	embryonic stem cell line	BTO	BTO:0001581	Embryonic stem cell culture and transfection	S-28	8	JQ1
Anton Wutz	Mus musculus	NCBITAXON	http://purl.bioontology.org/ontology/NCBITAXON/10090	embryonic stem cell line	BTO	BTO:0001581	Embryonic stem cell culture and transfection	S-48	8	Decitabine
Anton Wutz	Mus musculus	NCBITAXON	http://purl.bioontology.org/ontology/NCBITAXON/10090	embryonic stem cell line	BTO	BTO:0001581	Embryonic stem cell culture and transfection	S-8	8	DMSO
Anton Wutz	Mus musculus	NCBITAXON	http://purl.bioontology.org/ontology/NCBITAXON/10090	embryonic stem cell line	BTO	BTO:0001581	Embryonic stem cell culture and transfection	S-88	8	Camptothecin
Anton Wutz	Mus musculus	NCBITAXON	http://purl.bioontology.org/ontology/NCBITAXON/10090	embryonic stem cell line	BTO	BTO:0001581	Embryonic stem cell culture and transfection	S-128	8	BMN-673
Anton Wutz	Mus musculus	NCBITAXON	http://purl.bioontology.org/ontology/NCBITAXON/10090	embryonic stem cell line	BTO	BTO:0001581	Embryonic stem cell culture and transfection	S-138	8	Methotrexate
Anton Wutz	Mus musculus	NCBITAXON	http://purl.bioontology.org/ontology/NCBITAXON/10090	embryonic stem cell line	BTO	BTO:0001581	Embryonic stem cell culture and transfection	S-168	8	Bleomycin
Anton Wutz	Mus musculus	NCBITAXON	http://purl.bioontology.org/ontology/NCBITAXON/10090	embryonic stem cell line	BTO	BTO:0001581	Embryonic stem cell culture and transfection	S-188	8	AT13387
Anton Wutz	Mus musculus	NCBITAXON	http://purl.bioontology.org/ontology/NCBITAXON/10090	embryonic stem cell line	BTO	BTO:0001581	Embryonic stem cell culture and transfection	S-208	8	DMSO
Anton Wutz	Mus musculus	NCBITAXON	http://purl.bioontology.org/ontology/NCBITAXON/10090	embryonic stem cell line	BTO	BTO:0001581	Embryonic stem cell culture and transfection	S-58	8	PF04691502
Anton Wutz	Mus musculus	NCBITAXON	http://purl.bioontology.org/ontology/NCBITAXON/10090	embryonic stem cell line	BTO	BTO:0001581	Embryonic stem cell culture and transfection	S-98	8	DMSO
Anton Wutz	Mus musculus	NCBITAXON	http://purl.bioontology.org/ontology/NCBITAXON/10090	embryonic stem cell line	BTO	BTO:0001581	Embryonic stem cell culture and transfection	S-178	8	17-AAG
Anton Wutz	Mus musculus	NCBITAXON	http://purl.bioontology.org/ontology/NCBITAXON/10090	embryonic stem cell line	BTO	BTO:0001581	Embryonic stem cell culture and transfection	S-19	9	BIIB
Anton Wutz	Mus musculus	NCBITAXON	http://purl.bioontology.org/ontology/NCBITAXON/10090	embryonic stem cell line	BTO	BTO:0001581	Embryonic stem cell culture and transfection	S-29	9	JQ1
Anton Wutz	Mus musculus	NCBITAXON	http://purl.bioontology.org/ontology/NCBITAXON/10090	embryonic stem cell line	BTO	BTO:0001581	Embryonic stem cell culture and transfection	S-49	9	Decitabine
Anton Wutz	Mus musculus	NCBITAXON	http://purl.bioontology.org/ontology/NCBITAXON/10090	embryonic stem cell line	BTO	BTO:0001581	Embryonic stem cell culture and transfection	S-9	9	DMSO
Anton Wutz	Mus musculus	NCBITAXON	http://purl.bioontology.org/ontology/NCBITAXON/10090	embryonic stem cell line	BTO	BTO:0001581	Embryonic stem cell culture and transfection	S-89	9	Camptothecin
Anton Wutz	Mus musculus	NCBITAXON	http://purl.bioontology.org/ontology/NCBITAXON/10090	embryonic stem cell line	BTO	BTO:0001581	Embryonic stem cell culture and transfection	S-139	9	Methotrexate
Anton Wutz	Mus musculus	NCBITAXON	http://purl.bioontology.org/ontology/NCBITAXON/10090	embryonic stem cell line	BTO	BTO:0001581	Embryonic stem cell culture and transfection	S-189	9	AT13387
Anton Wutz	Mus musculus	NCBITAXON	http://purl.bioontology.org/ontology/NCBITAXON/10090	embryonic stem cell line	BTO	BTO:0001581	Embryonic stem cell culture and transfection	S-209	9	DMSO
Anton Wutz	Mus musculus	NCBITAXON	http://purl.bioontology.org/ontology/NCBITAXON/10090	embryonic stem cell line	BTO	BTO:0001581	Embryonic stem cell culture and transfection	S-219	9	KW2478
Anton Wutz	Mus musculus	NCBITAXON	http://purl.bioontology.org/ontology/NCBITAXON/10090	embryonic stem cell line	BTO	BTO:0001581	Embryonic stem cell culture and transfection	S-59	9	PF04691502
Anton Wutz	Mus musculus	NCBITAXON	http://purl.bioontology.org/ontology/NCBITAXON/10090	embryonic stem cell line	BTO	BTO:0001581	Embryonic stem cell culture and transfection	S-179	9	17-AAG
