# Supplementary material for: Genome-wide barcoded transposon screen for cancer drug sensitivity in haploid mouse embryonic stem cells
Source: Sci Data. 2017 Mar 1;4:170020. doi: 10.1038/sdata.2017.20 (PMC5332012; doi:10.1038/sdata.2017.20)
Supplement: Supplementary file 1 [file sdata201720-isa1.zip › a_mapping_Lord.txt]

Sample Name	Protocol REF	Protocol REF	Assay Name	Raw Data File	Comment[Data Repository]	Comment[Data Record Accession]	Comment[Data Record URI]	Protocol REF	Derived Data File	Comment[Data Repository]	Comment[Data Record Accession]	Comment[Data Record URI]	Factor Value[library]
L5-3	Embryonic stem cell culture and transfection	Mapping of transposon integrations by inverse PCR	L5-3	mappings.tar	figshare	10.6084/m9.figshare.3469157.v1	https://dx.doi.org/10.6084/m9.figshare.3469157.v1	Mapping of transposon integrations by inverse PCR	B01_0214_TGGCTCAG_L001_R1_001.west.hashup.genes	figshare	10.6084/m9.figshare.4213170.v3	https://dx.doi.org/10.6084/m9.figshare.4213170.v3	5
L9-2	Embryonic stem cell culture and transfection	Mapping of transposon integrations by inverse PCR	L9-2	mappings.tar	figshare	10.6084/m9.figshare.3469157.v1	https://dx.doi.org/10.6084/m9.figshare.3469157.v1	Mapping of transposon integrations by inverse PCR	B01_0253_TTGACTCT_L002_R1_001.west.hashup.genes	figshare	10.6084/m9.figshare.4213170.v3	https://dx.doi.org/10.6084/m9.figshare.4213170.v3	9
L10-7-alt	Embryonic stem cell culture and transfection	Mapping of transposon integrations by inverse PCR	L10-7-alt	mappings.tar	figshare	10.6084/m9.figshare.3469157.v1	https://dx.doi.org/10.6084/m9.figshare.3469157.v1	Mapping of transposon integrations by inverse PCR	B01_0275_TATGTGGC_L002_R1_001.west.hashup.genes	figshare	10.6084/m9.figshare.4213170.v3	https://dx.doi.org/10.6084/m9.figshare.4213170.v3	10
L10-8	Embryonic stem cell culture and transfection	Mapping of transposon integrations by inverse PCR	L10-8	mappings.tar	figshare	10.6084/m9.figshare.3469157.v1	https://dx.doi.org/10.6084/m9.figshare.3469157.v1	Mapping of transposon integrations by inverse PCR	B01_0276_TTACTCGC_L002_R1_001.west.hashup.genes	figshare	10.6084/m9.figshare.4213170.v3	https://dx.doi.org/10.6084/m9.figshare.4213170.v3	10
L10-11	Embryonic stem cell culture and transfection	Mapping of transposon integrations by inverse PCR	L10-11	mappings.tar	figshare	10.6084/m9.figshare.3469157.v1	https://dx.doi.org/10.6084/m9.figshare.3469157.v1	Mapping of transposon integrations by inverse PCR	B01_0279_TCGTTAGC_L002_R1_001.west.hashup.genes	figshare	10.6084/m9.figshare.4213170.v3	https://dx.doi.org/10.6084/m9.figshare.4213170.v3	10
L6-8-alt	Embryonic stem cell culture and transfection	Mapping of transposon integrations by inverse PCR	L6-8-alt	mappings.tar	figshare	10.6084/m9.figshare.3469157.v1	https://dx.doi.org/10.6084/m9.figshare.3469157.v1	Mapping of transposon integrations by inverse PCR	B01_0281_AACGAGGT_L002_R1_001.west.hashup.genes	figshare	10.6084/m9.figshare.4213170.v3	https://dx.doi.org/10.6084/m9.figshare.4213170.v3	6
L1-1	Embryonic stem cell culture and transfection	Mapping of transposon integrations by inverse PCR	L1-1	mappings.tar	figshare	10.6084/m9.figshare.3469157.v1	https://dx.doi.org/10.6084/m9.figshare.3469157.v1	Mapping of transposon integrations by inverse PCR	B01_0285_CGTTCGTT_L001_R1_001.west.hashup.genes	figshare	10.6084/m9.figshare.4213170.v3	https://dx.doi.org/10.6084/m9.figshare.4213170.v3	1
L1-2	Embryonic stem cell culture and transfection	Mapping of transposon integrations by inverse PCR	L1-2	mappings.tar	figshare	10.6084/m9.figshare.3469157.v1	https://dx.doi.org/10.6084/m9.figshare.3469157.v1	Mapping of transposon integrations by inverse PCR	B01_0286_GCAAGCAA_L001_R1_001.west.hashup.genes	figshare	10.6084/m9.figshare.4213170.v3	https://dx.doi.org/10.6084/m9.figshare.4213170.v3	1
L1-3	Embryonic stem cell culture and transfection	Mapping of transposon integrations by inverse PCR	L1-3	mappings.tar	figshare	10.6084/m9.figshare.3469157.v1	https://dx.doi.org/10.6084/m9.figshare.3469157.v1	Mapping of transposon integrations by inverse PCR	B01_0287_ATCCATCC_L001_R1_001.west.hashup.genes	figshare	10.6084/m9.figshare.4213170.v3	https://dx.doi.org/10.6084/m9.figshare.4213170.v3	1
L1-4	Embryonic stem cell culture and transfection	Mapping of transposon integrations by inverse PCR	L1-4	mappings.tar	figshare	10.6084/m9.figshare.3469157.v1	https://dx.doi.org/10.6084/m9.figshare.3469157.v1	Mapping of transposon integrations by inverse PCR	B01_0288_AGAGCACA_L001_R1_001.west.hashup.genes	figshare	10.6084/m9.figshare.4213170.v3	https://dx.doi.org/10.6084/m9.figshare.4213170.v3	1
L1-5	Embryonic stem cell culture and transfection	Mapping of transposon integrations by inverse PCR	L1-5	mappings.tar	figshare	10.6084/m9.figshare.3469157.v1	https://dx.doi.org/10.6084/m9.figshare.3469157.v1	Mapping of transposon integrations by inverse PCR	B01_0289_GACTTGAC_L001_R1_001.west.hashup.genes	figshare	10.6084/m9.figshare.4213170.v3	https://dx.doi.org/10.6084/m9.figshare.4213170.v3	1
L1-6	Embryonic stem cell culture and transfection	Mapping of transposon integrations by inverse PCR	L1-6	mappings.tar	figshare	10.6084/m9.figshare.3469157.v1	https://dx.doi.org/10.6084/m9.figshare.3469157.v1	Mapping of transposon integrations by inverse PCR	B01_0290_GCTTGCTT_L001_R1_001.west.hashup.genes	figshare	10.6084/m9.figshare.4213170.v3	https://dx.doi.org/10.6084/m9.figshare.4213170.v3	1
L1-7	Embryonic stem cell culture and transfection	Mapping of transposon integrations by inverse PCR	L1-7	mappings.tar	figshare	10.6084/m9.figshare.3469157.v1	https://dx.doi.org/10.6084/m9.figshare.3469157.v1	Mapping of transposon integrations by inverse PCR	B01_0291_GAGAGCTT_L001_R1_001.west.hashup.genes	figshare	10.6084/m9.figshare.4213170.v3	https://dx.doi.org/10.6084/m9.figshare.4213170.v3	1
L1-8	Embryonic stem cell culture and transfection	Mapping of transposon integrations by inverse PCR	L1-8	mappings.tar	figshare	10.6084/m9.figshare.3469157.v1	https://dx.doi.org/10.6084/m9.figshare.3469157.v1	Mapping of transposon integrations by inverse PCR	B01_0292_AACGAGGT_L001_R1_001.west.hashup.genes	figshare	10.6084/m9.figshare.4213170.v3	https://dx.doi.org/10.6084/m9.figshare.4213170.v3	1
L1-9	Embryonic stem cell culture and transfection	Mapping of transposon integrations by inverse PCR	L1-9	mappings.tar	figshare	10.6084/m9.figshare.3469157.v1	https://dx.doi.org/10.6084/m9.figshare.3469157.v1	Mapping of transposon integrations by inverse PCR	B01_0293_CGAACTCT_L001_R1_001.west.hashup.genes	figshare	10.6084/m9.figshare.4213170.v3	https://dx.doi.org/10.6084/m9.figshare.4213170.v3	1
L1-10	Embryonic stem cell culture and transfection	Mapping of transposon integrations by inverse PCR	L1-10	mappings.tar	figshare	10.6084/m9.figshare.3469157.v1	https://dx.doi.org/10.6084/m9.figshare.3469157.v1	Mapping of transposon integrations by inverse PCR	B01_0294_ATGGACCT_L001_R1_001.west.hashup.genes	figshare	10.6084/m9.figshare.4213170.v3	https://dx.doi.org/10.6084/m9.figshare.4213170.v3	1
L2-1	Embryonic stem cell culture and transfection	Mapping of transposon integrations by inverse PCR	L2-1	mappings.tar	figshare	10.6084/m9.figshare.3469157.v1	https://dx.doi.org/10.6084/m9.figshare.3469157.v1	Mapping of transposon integrations by inverse PCR	B01_0295_GGATGGAT_L001_R1_001.west.hashup.genes	figshare	10.6084/m9.figshare.4213170.v3	https://dx.doi.org/10.6084/m9.figshare.4213170.v3	2
L2-2	Embryonic stem cell culture and transfection	Mapping of transposon integrations by inverse PCR	L2-2	mappings.tar	figshare	10.6084/m9.figshare.3469157.v1	https://dx.doi.org/10.6084/m9.figshare.3469157.v1	Mapping of transposon integrations by inverse PCR	B01_0296_ACACTTCG_L001_R1_001.west.hashup.genes	figshare	10.6084/m9.figshare.4213170.v3	https://dx.doi.org/10.6084/m9.figshare.4213170.v3	2
L2-3	Embryonic stem cell culture and transfection	Mapping of transposon integrations by inverse PCR	L2-3	mappings.tar	figshare	10.6084/m9.figshare.3469157.v1	https://dx.doi.org/10.6084/m9.figshare.3469157.v1	Mapping of transposon integrations by inverse PCR	B01_0297_GTTCCTAC_L001_R1_001.west.hashup.genes	figshare	10.6084/m9.figshare.4213170.v3	https://dx.doi.org/10.6084/m9.figshare.4213170.v3	2
L2-4	Embryonic stem cell culture and transfection	Mapping of transposon integrations by inverse PCR	L2-4	mappings.tar	figshare	10.6084/m9.figshare.3469157.v1	https://dx.doi.org/10.6084/m9.figshare.3469157.v1	Mapping of transposon integrations by inverse PCR	B01_0298_CCTACCTA_L001_R1_001.west.hashup.genes	figshare	10.6084/m9.figshare.4213170.v3	https://dx.doi.org/10.6084/m9.figshare.4213170.v3	2
L2-5	Embryonic stem cell culture and transfection	Mapping of transposon integrations by inverse PCR	L2-5	mappings.tar	figshare	10.6084/m9.figshare.3469157.v1	https://dx.doi.org/10.6084/m9.figshare.3469157.v1	Mapping of transposon integrations by inverse PCR	B01_0299_GGATGTCA_L001_R1_001.west.hashup.genes	figshare	10.6084/m9.figshare.4213170.v3	https://dx.doi.org/10.6084/m9.figshare.4213170.v3	2
L2-6	Embryonic stem cell culture and transfection	Mapping of transposon integrations by inverse PCR	L2-6	mappings.tar	figshare	10.6084/m9.figshare.3469157.v1	https://dx.doi.org/10.6084/m9.figshare.3469157.v1	Mapping of transposon integrations by inverse PCR	B01_0300_TTGCTCCA_L001_R1_001.west.hashup.genes	figshare	10.6084/m9.figshare.4213170.v3	https://dx.doi.org/10.6084/m9.figshare.4213170.v3	2
L2-7	Embryonic stem cell culture and transfection	Mapping of transposon integrations by inverse PCR	L2-7	mappings.tar	figshare	10.6084/m9.figshare.3469157.v1	https://dx.doi.org/10.6084/m9.figshare.3469157.v1	Mapping of transposon integrations by inverse PCR	B01_0301_CGAACGAA_L001_R1_001.west.hashup.genes	figshare	10.6084/m9.figshare.4213170.v3	https://dx.doi.org/10.6084/m9.figshare.4213170.v3	2
L2-8	Embryonic stem cell culture and transfection	Mapping of transposon integrations by inverse PCR	L2-8	mappings.tar	figshare	10.6084/m9.figshare.3469157.v1	https://dx.doi.org/10.6084/m9.figshare.3469157.v1	Mapping of transposon integrations by inverse PCR	B01_0302_AGAGAAGC_L001_R1_001.west.hashup.genes	figshare	10.6084/m9.figshare.4213170.v3	https://dx.doi.org/10.6084/m9.figshare.4213170.v3	2
L2-9	Embryonic stem cell culture and transfection	Mapping of transposon integrations by inverse PCR	L2-9	mappings.tar	figshare	10.6084/m9.figshare.3469157.v1	https://dx.doi.org/10.6084/m9.figshare.3469157.v1	Mapping of transposon integrations by inverse PCR	B01_0303_GAGAGAGA_L001_R1_001.west.hashup.genes	figshare	10.6084/m9.figshare.4213170.v3	https://dx.doi.org/10.6084/m9.figshare.4213170.v3	2
L2-10	Embryonic stem cell culture and transfection	Mapping of transposon integrations by inverse PCR	L2-10	mappings.tar	figshare	10.6084/m9.figshare.3469157.v1	https://dx.doi.org/10.6084/m9.figshare.3469157.v1	Mapping of transposon integrations by inverse PCR	B01_0304_GTCAGTCA_L001_R1_001.west.hashup.genes	figshare	10.6084/m9.figshare.4213170.v3	https://dx.doi.org/10.6084/m9.figshare.4213170.v3	2
L3-1	Embryonic stem cell culture and transfection	Mapping of transposon integrations by inverse PCR	L3-1	mappings.tar	figshare	10.6084/m9.figshare.3469157.v1	https://dx.doi.org/10.6084/m9.figshare.3469157.v1	Mapping of transposon integrations by inverse PCR	B01_0305_AGGTCCAT_L001_R1_001.west.hashup.genes	figshare	10.6084/m9.figshare.4213170.v3	https://dx.doi.org/10.6084/m9.figshare.4213170.v3	3
L3-2	Embryonic stem cell culture and transfection	Mapping of transposon integrations by inverse PCR	L3-2	mappings.tar	figshare	10.6084/m9.figshare.3469157.v1	https://dx.doi.org/10.6084/m9.figshare.3469157.v1	Mapping of transposon integrations by inverse PCR	B01_0306_CGATGTTT_L001_R1_001.west.hashup.genes	figshare	10.6084/m9.figshare.4213170.v3	https://dx.doi.org/10.6084/m9.figshare.4213170.v3	3
L3-3	Embryonic stem cell culture and transfection	Mapping of transposon integrations by inverse PCR	L3-3	mappings.tar	figshare	10.6084/m9.figshare.3469157.v1	https://dx.doi.org/10.6084/m9.figshare.3469157.v1	Mapping of transposon integrations by inverse PCR	B01_0307_GCCAATGT_L001_R1_001.west.hashup.genes	figshare	10.6084/m9.figshare.4213170.v3	https://dx.doi.org/10.6084/m9.figshare.4213170.v3	3
L3-4	Embryonic stem cell culture and transfection	Mapping of transposon integrations by inverse PCR	L3-4	mappings.tar	figshare	10.6084/m9.figshare.3469157.v1	https://dx.doi.org/10.6084/m9.figshare.3469157.v1	Mapping of transposon integrations by inverse PCR	B01_0308_ACAGTGGT_L001_R1_001.west.hashup.genes	figshare	10.6084/m9.figshare.4213170.v3	https://dx.doi.org/10.6084/m9.figshare.4213170.v3	3
L3-5	Embryonic stem cell culture and transfection	Mapping of transposon integrations by inverse PCR	L3-5	mappings.tar	figshare	10.6084/m9.figshare.3469157.v1	https://dx.doi.org/10.6084/m9.figshare.3469157.v1	Mapping of transposon integrations by inverse PCR	B01_0309_TTAGGCAT_L001_R1_001.west.hashup.genes	figshare	10.6084/m9.figshare.4213170.v3	https://dx.doi.org/10.6084/m9.figshare.4213170.v3	3
L3-6	Embryonic stem cell culture and transfection	Mapping of transposon integrations by inverse PCR	L3-6	mappings.tar	figshare	10.6084/m9.figshare.3469157.v1	https://dx.doi.org/10.6084/m9.figshare.3469157.v1	Mapping of transposon integrations by inverse PCR	B01_0310_ACTTGATG_L001_R1_001.west.hashup.genes	figshare	10.6084/m9.figshare.4213170.v3	https://dx.doi.org/10.6084/m9.figshare.4213170.v3	3
L3-7	Embryonic stem cell culture and transfection	Mapping of transposon integrations by inverse PCR	L3-7	mappings.tar	figshare	10.6084/m9.figshare.3469157.v1	https://dx.doi.org/10.6084/m9.figshare.3469157.v1	Mapping of transposon integrations by inverse PCR	B01_0311_TGGTTGTT_L001_R1_001.west.hashup.genes	figshare	10.6084/m9.figshare.4213170.v3	https://dx.doi.org/10.6084/m9.figshare.4213170.v3	3
L3-8	Embryonic stem cell culture and transfection	Mapping of transposon integrations by inverse PCR	L3-8	mappings.tar	figshare	10.6084/m9.figshare.3469157.v1	https://dx.doi.org/10.6084/m9.figshare.3469157.v1	Mapping of transposon integrations by inverse PCR	B01_0312_TAAGCGTT_L001_R1_001.west.hashup.genes	figshare	10.6084/m9.figshare.4213170.v3	https://dx.doi.org/10.6084/m9.figshare.4213170.v3	3
L3-9	Embryonic stem cell culture and transfection	Mapping of transposon integrations by inverse PCR	L3-9	mappings.tar	figshare	10.6084/m9.figshare.3469157.v1	https://dx.doi.org/10.6084/m9.figshare.3469157.v1	Mapping of transposon integrations by inverse PCR	B01_0313_TGTACCTT_L001_R1_001.west.hashup.genes	figshare	10.6084/m9.figshare.4213170.v3	https://dx.doi.org/10.6084/m9.figshare.4213170.v3	3
L3-10	Embryonic stem cell culture and transfection	Mapping of transposon integrations by inverse PCR	L3-10	mappings.tar	figshare	10.6084/m9.figshare.3469157.v1	https://dx.doi.org/10.6084/m9.figshare.3469157.v1	Mapping of transposon integrations by inverse PCR	B01_0314_TTGGAGGT_L001_R1_001.west.hashup.genes	figshare	10.6084/m9.figshare.4213170.v3	https://dx.doi.org/10.6084/m9.figshare.4213170.v3	3
L4-1	Embryonic stem cell culture and transfection	Mapping of transposon integrations by inverse PCR	L4-1	mappings.tar	figshare	10.6084/m9.figshare.3469157.v1	https://dx.doi.org/10.6084/m9.figshare.3469157.v1	Mapping of transposon integrations by inverse PCR	B01_0315_TCGAGCGT_L001_R1_001.west.hashup.genes	figshare	10.6084/m9.figshare.4213170.v3	https://dx.doi.org/10.6084/m9.figshare.4213170.v3	4
L4-2	Embryonic stem cell culture and transfection	Mapping of transposon integrations by inverse PCR	L4-2	mappings.tar	figshare	10.6084/m9.figshare.3469157.v1	https://dx.doi.org/10.6084/m9.figshare.3469157.v1	Mapping of transposon integrations by inverse PCR	B01_0316_TTGACTCT_L001_R1_001.west.hashup.genes	figshare	10.6084/m9.figshare.4213170.v3	https://dx.doi.org/10.6084/m9.figshare.4213170.v3	4
L4-3	Embryonic stem cell culture and transfection	Mapping of transposon integrations by inverse PCR	L4-3	mappings.tar	figshare	10.6084/m9.figshare.3469157.v1	https://dx.doi.org/10.6084/m9.figshare.3469157.v1	Mapping of transposon integrations by inverse PCR	B01_0317_TTCCTGCT_L001_R1_001.west.hashup.genes	figshare	10.6084/m9.figshare.4213170.v3	https://dx.doi.org/10.6084/m9.figshare.4213170.v3	4
L4-4	Embryonic stem cell culture and transfection	Mapping of transposon integrations by inverse PCR	L4-4	mappings.tar	figshare	10.6084/m9.figshare.3469157.v1	https://dx.doi.org/10.6084/m9.figshare.3469157.v1	Mapping of transposon integrations by inverse PCR	B01_0318_TACAGGAT_L001_R1_001.west.hashup.genes	figshare	10.6084/m9.figshare.4213170.v3	https://dx.doi.org/10.6084/m9.figshare.4213170.v3	4
L4-5	Embryonic stem cell culture and transfection	Mapping of transposon integrations by inverse PCR	L4-5	mappings.tar	figshare	10.6084/m9.figshare.3469157.v1	https://dx.doi.org/10.6084/m9.figshare.3469157.v1	Mapping of transposon integrations by inverse PCR	B01_0319_TCCTCAAT_L001_R1_001.west.hashup.genes	figshare	10.6084/m9.figshare.4213170.v3	https://dx.doi.org/10.6084/m9.figshare.4213170.v3	4
L4-6	Embryonic stem cell culture and transfection	Mapping of transposon integrations by inverse PCR	L4-6	mappings.tar	figshare	10.6084/m9.figshare.3469157.v1	https://dx.doi.org/10.6084/m9.figshare.3469157.v1	Mapping of transposon integrations by inverse PCR	B01_0320_TTCCATTG_L001_R1_001.west.hashup.genes	figshare	10.6084/m9.figshare.4213170.v3	https://dx.doi.org/10.6084/m9.figshare.4213170.v3	4
L4-7	Embryonic stem cell culture and transfection	Mapping of transposon integrations by inverse PCR	L4-7	mappings.tar	figshare	10.6084/m9.figshare.3469157.v1	https://dx.doi.org/10.6084/m9.figshare.3469157.v1	Mapping of transposon integrations by inverse PCR	B01_0321_TAACGCTG_L001_R1_001.west.hashup.genes	figshare	10.6084/m9.figshare.4213170.v3	https://dx.doi.org/10.6084/m9.figshare.4213170.v3	4
L4-8	Embryonic stem cell culture and transfection	Mapping of transposon integrations by inverse PCR	L4-8	mappings.tar	figshare	10.6084/m9.figshare.3469157.v1	https://dx.doi.org/10.6084/m9.figshare.3469157.v1	Mapping of transposon integrations by inverse PCR	B01_0322_TACTTCGG_L001_R1_001.west.hashup.genes	figshare	10.6084/m9.figshare.4213170.v3	https://dx.doi.org/10.6084/m9.figshare.4213170.v3	4
L4-9	Embryonic stem cell culture and transfection	Mapping of transposon integrations by inverse PCR	L4-9	mappings.tar	figshare	10.6084/m9.figshare.3469157.v1	https://dx.doi.org/10.6084/m9.figshare.3469157.v1	Mapping of transposon integrations by inverse PCR	B01_0323_TCTCACGG_L001_R1_001.west.hashup.genes	figshare	10.6084/m9.figshare.4213170.v3	https://dx.doi.org/10.6084/m9.figshare.4213170.v3	4
L4-10	Embryonic stem cell culture and transfection	Mapping of transposon integrations by inverse PCR	L4-10	mappings.tar	figshare	10.6084/m9.figshare.3469157.v1	https://dx.doi.org/10.6084/m9.figshare.3469157.v1	Mapping of transposon integrations by inverse PCR	B01_0324_TCCAGTCG_L001_R1_001.west.hashup.genes	figshare	10.6084/m9.figshare.4213170.v3	https://dx.doi.org/10.6084/m9.figshare.4213170.v3	4
L5-1	Embryonic stem cell culture and transfection	Mapping of transposon integrations by inverse PCR	L5-1	mappings.tar	figshare	10.6084/m9.figshare.3469157.v1	https://dx.doi.org/10.6084/m9.figshare.3469157.v1	Mapping of transposon integrations by inverse PCR	B01_0325_TGTATGCG_L001_R1_001.west.hashup.genes	figshare	10.6084/m9.figshare.4213170.v3	https://dx.doi.org/10.6084/m9.figshare.4213170.v3	5
L5-2	Embryonic stem cell culture and transfection	Mapping of transposon integrations by inverse PCR	L5-2	mappings.tar	figshare	10.6084/m9.figshare.3469157.v1	https://dx.doi.org/10.6084/m9.figshare.3469157.v1	Mapping of transposon integrations by inverse PCR	B01_0326_TCATTGAG_L001_R1_001.west.hashup.genes	figshare	10.6084/m9.figshare.4213170.v3	https://dx.doi.org/10.6084/m9.figshare.4213170.v3	5
L5-4	Embryonic stem cell culture and transfection	Mapping of transposon integrations by inverse PCR	L5-4	mappings.tar	figshare	10.6084/m9.figshare.3469157.v1	https://dx.doi.org/10.6084/m9.figshare.3469157.v1	Mapping of transposon integrations by inverse PCR	B01_0328_TCAGATTC_L001_R1_001.west.hashup.genes	figshare	10.6084/m9.figshare.4213170.v3	https://dx.doi.org/10.6084/m9.figshare.4213170.v3	5
L5-6	Embryonic stem cell culture and transfection	Mapping of transposon integrations by inverse PCR	L5-6	mappings.tar	figshare	10.6084/m9.figshare.3469157.v1	https://dx.doi.org/10.6084/m9.figshare.3469157.v1	Mapping of transposon integrations by inverse PCR	B01_0329_TACTAGTC_L001_R1_001.west.hashup.genes	figshare	10.6084/m9.figshare.4213170.v3	https://dx.doi.org/10.6084/m9.figshare.4213170.v3	5
L5-7	Embryonic stem cell culture and transfection	Mapping of transposon integrations by inverse PCR	L5-7	mappings.tar	figshare	10.6084/m9.figshare.3469157.v1	https://dx.doi.org/10.6084/m9.figshare.3469157.v1	Mapping of transposon integrations by inverse PCR	B01_0331_TATGTGGC_L001_R1_001.west.hashup.genes	figshare	10.6084/m9.figshare.4213170.v3	https://dx.doi.org/10.6084/m9.figshare.4213170.v3	5
L5-7	Embryonic stem cell culture and transfection	Mapping of transposon integrations by inverse PCR	L5-7	mappings.tar	figshare	10.6084/m9.figshare.3469157.v1	https://dx.doi.org/10.6084/m9.figshare.3469157.v1	Mapping of transposon integrations by inverse PCR	B01_0332_TTACTCGC_L001_R1_001.west.hashup.genes	figshare	10.6084/m9.figshare.4213170.v3	https://dx.doi.org/10.6084/m9.figshare.4213170.v3	5
L5-8	Embryonic stem cell culture and transfection	Mapping of transposon integrations by inverse PCR	L5-8	mappings.tar	figshare	10.6084/m9.figshare.3469157.v1	https://dx.doi.org/10.6084/m9.figshare.3469157.v1	Mapping of transposon integrations by inverse PCR	B01_0333_TCGTTAGC_L001_R1_001.west.hashup.genes	figshare	10.6084/m9.figshare.4213170.v3	https://dx.doi.org/10.6084/m9.figshare.4213170.v3	5
L5-9	Embryonic stem cell culture and transfection	Mapping of transposon integrations by inverse PCR	L5-9	mappings.tar	figshare	10.6084/m9.figshare.3469157.v1	https://dx.doi.org/10.6084/m9.figshare.3469157.v1	Mapping of transposon integrations by inverse PCR	B01_0333_TCGTTAGC_L001_R1_002.west.hashup.genes	figshare	10.6084/m9.figshare.4213170.v3	https://dx.doi.org/10.6084/m9.figshare.4213170.v3	5
L5-10	Embryonic stem cell culture and transfection	Mapping of transposon integrations by inverse PCR	L5-10	mappings.tar	figshare	10.6084/m9.figshare.3469157.v1	https://dx.doi.org/10.6084/m9.figshare.3469157.v1	Mapping of transposon integrations by inverse PCR	B01_0334_TACCGAGC_L001_R1_001.west.hashup.genes	figshare	10.6084/m9.figshare.4213170.v3	https://dx.doi.org/10.6084/m9.figshare.4213170.v3	5
L6-1	Embryonic stem cell culture and transfection	Mapping of transposon integrations by inverse PCR	L6-1	mappings.tar	figshare	10.6084/m9.figshare.3469157.v1	https://dx.doi.org/10.6084/m9.figshare.3469157.v1	Mapping of transposon integrations by inverse PCR	B01_0335_CGTTCGTT_L002_R1_001.west.hashup.genes	figshare	10.6084/m9.figshare.4213170.v3	https://dx.doi.org/10.6084/m9.figshare.4213170.v3	6
L6-3	Embryonic stem cell culture and transfection	Mapping of transposon integrations by inverse PCR	L6-3	mappings.tar	figshare	10.6084/m9.figshare.3469157.v1	https://dx.doi.org/10.6084/m9.figshare.3469157.v1	Mapping of transposon integrations by inverse PCR	B01_0337_ATCCATCC_L002_R1_001.west.hashup.genes	figshare	10.6084/m9.figshare.4213170.v3	https://dx.doi.org/10.6084/m9.figshare.4213170.v3	6
L6-4	Embryonic stem cell culture and transfection	Mapping of transposon integrations by inverse PCR	L6-4	mappings.tar	figshare	10.6084/m9.figshare.3469157.v1	https://dx.doi.org/10.6084/m9.figshare.3469157.v1	Mapping of transposon integrations by inverse PCR	B01_0338_AGAGCACA_L002_R1_001.west.hashup.genes	figshare	10.6084/m9.figshare.4213170.v3	https://dx.doi.org/10.6084/m9.figshare.4213170.v3	6
L6-5	Embryonic stem cell culture and transfection	Mapping of transposon integrations by inverse PCR	L6-5	mappings.tar	figshare	10.6084/m9.figshare.3469157.v1	https://dx.doi.org/10.6084/m9.figshare.3469157.v1	Mapping of transposon integrations by inverse PCR	B01_0339_GACTTGAC_L002_R1_001.west.hashup.genes	figshare	10.6084/m9.figshare.4213170.v3	https://dx.doi.org/10.6084/m9.figshare.4213170.v3	6
L6-6	Embryonic stem cell culture and transfection	Mapping of transposon integrations by inverse PCR	L6-6	mappings.tar	figshare	10.6084/m9.figshare.3469157.v1	https://dx.doi.org/10.6084/m9.figshare.3469157.v1	Mapping of transposon integrations by inverse PCR	B01_0340_GCTTGCTT_L002_R1_001.west.hashup.genes	figshare	10.6084/m9.figshare.4213170.v3	https://dx.doi.org/10.6084/m9.figshare.4213170.v3	6
L6-6	Embryonic stem cell culture and transfection	Mapping of transposon integrations by inverse PCR	L6-6	mappings.tar	figshare	10.6084/m9.figshare.3469157.v1	https://dx.doi.org/10.6084/m9.figshare.3469157.v1	Mapping of transposon integrations by inverse PCR	B01_0340_GCTTGCTT_L002_R1_002.west.hashup.genes	figshare	10.6084/m9.figshare.4213170.v3	https://dx.doi.org/10.6084/m9.figshare.4213170.v3	6
L6-7	Embryonic stem cell culture and transfection	Mapping of transposon integrations by inverse PCR	L6-7	mappings.tar	figshare	10.6084/m9.figshare.3469157.v1	https://dx.doi.org/10.6084/m9.figshare.3469157.v1	Mapping of transposon integrations by inverse PCR	B01_0341_GAGAGCTT_L002_R1_001.west.hashup.genes	figshare	10.6084/m9.figshare.4213170.v3	https://dx.doi.org/10.6084/m9.figshare.4213170.v3	6
L6-9	Embryonic stem cell culture and transfection	Mapping of transposon integrations by inverse PCR	L6-9	mappings.tar	figshare	10.6084/m9.figshare.3469157.v1	https://dx.doi.org/10.6084/m9.figshare.3469157.v1	Mapping of transposon integrations by inverse PCR	B01_0343_CGAACTCT_L002_R1_001.west.hashup.genes	figshare	10.6084/m9.figshare.4213170.v3	https://dx.doi.org/10.6084/m9.figshare.4213170.v3	6
L6-10	Embryonic stem cell culture and transfection	Mapping of transposon integrations by inverse PCR	L6-10	mappings.tar	figshare	10.6084/m9.figshare.3469157.v1	https://dx.doi.org/10.6084/m9.figshare.3469157.v1	Mapping of transposon integrations by inverse PCR	B01_0344_ATGGACCT_L002_R1_001.west.hashup.genes	figshare	10.6084/m9.figshare.4213170.v3	https://dx.doi.org/10.6084/m9.figshare.4213170.v3	6
L7-1	Embryonic stem cell culture and transfection	Mapping of transposon integrations by inverse PCR	L7-1	mappings.tar	figshare	10.6084/m9.figshare.3469157.v1	https://dx.doi.org/10.6084/m9.figshare.3469157.v1	Mapping of transposon integrations by inverse PCR	B01_0345_GGATGGAT_L002_R1_001.west.hashup.genes	figshare	10.6084/m9.figshare.4213170.v3	https://dx.doi.org/10.6084/m9.figshare.4213170.v3	7
L7-2	Embryonic stem cell culture and transfection	Mapping of transposon integrations by inverse PCR	L7-2	mappings.tar	figshare	10.6084/m9.figshare.3469157.v1	https://dx.doi.org/10.6084/m9.figshare.3469157.v1	Mapping of transposon integrations by inverse PCR	B01_0346_ACACTTCG_L002_R1_001.west.hashup.genes	figshare	10.6084/m9.figshare.4213170.v3	https://dx.doi.org/10.6084/m9.figshare.4213170.v3	7
L7-3	Embryonic stem cell culture and transfection	Mapping of transposon integrations by inverse PCR	L7-3	mappings.tar	figshare	10.6084/m9.figshare.3469157.v1	https://dx.doi.org/10.6084/m9.figshare.3469157.v1	Mapping of transposon integrations by inverse PCR	B01_0347_GTTCCTAC_L002_R1_001.west.hashup.genes	figshare	10.6084/m9.figshare.4213170.v3	https://dx.doi.org/10.6084/m9.figshare.4213170.v3	7
L7-4	Embryonic stem cell culture and transfection	Mapping of transposon integrations by inverse PCR	L7-4	mappings.tar	figshare	10.6084/m9.figshare.3469157.v1	https://dx.doi.org/10.6084/m9.figshare.3469157.v1	Mapping of transposon integrations by inverse PCR	B01_0348_CCTACCTA_L002_R1_001.west.hashup.genes	figshare	10.6084/m9.figshare.4213170.v3	https://dx.doi.org/10.6084/m9.figshare.4213170.v3	7
L7-5	Embryonic stem cell culture and transfection	Mapping of transposon integrations by inverse PCR	L7-5	mappings.tar	figshare	10.6084/m9.figshare.3469157.v1	https://dx.doi.org/10.6084/m9.figshare.3469157.v1	Mapping of transposon integrations by inverse PCR	B01_0349_GGATGTCA_L002_R1_001.west.hashup.genes	figshare	10.6084/m9.figshare.4213170.v3	https://dx.doi.org/10.6084/m9.figshare.4213170.v3	7
L7-6	Embryonic stem cell culture and transfection	Mapping of transposon integrations by inverse PCR	L7-6	mappings.tar	figshare	10.6084/m9.figshare.3469157.v1	https://dx.doi.org/10.6084/m9.figshare.3469157.v1	Mapping of transposon integrations by inverse PCR	B01_0350_TTGCTCCA_L002_R1_001.west.hashup.genes	figshare	10.6084/m9.figshare.4213170.v3	https://dx.doi.org/10.6084/m9.figshare.4213170.v3	7
L7-7	Embryonic stem cell culture and transfection	Mapping of transposon integrations by inverse PCR	L7-7	mappings.tar	figshare	10.6084/m9.figshare.3469157.v1	https://dx.doi.org/10.6084/m9.figshare.3469157.v1	Mapping of transposon integrations by inverse PCR	B01_0351_CGAACGAA_L002_R1_001.west.hashup.genes	figshare	10.6084/m9.figshare.4213170.v3	https://dx.doi.org/10.6084/m9.figshare.4213170.v3	7
L7-8	Embryonic stem cell culture and transfection	Mapping of transposon integrations by inverse PCR	L7-8	mappings.tar	figshare	10.6084/m9.figshare.3469157.v1	https://dx.doi.org/10.6084/m9.figshare.3469157.v1	Mapping of transposon integrations by inverse PCR	B01_0352_AGAGAAGC_L002_R1_001.west.hashup.genes	figshare	10.6084/m9.figshare.4213170.v3	https://dx.doi.org/10.6084/m9.figshare.4213170.v3	7
L7-9	Embryonic stem cell culture and transfection	Mapping of transposon integrations by inverse PCR	L7-9	mappings.tar	figshare	10.6084/m9.figshare.3469157.v1	https://dx.doi.org/10.6084/m9.figshare.3469157.v1	Mapping of transposon integrations by inverse PCR	B01_0353_GAGAGAGA_L002_R1_001.west.hashup.genes	figshare	10.6084/m9.figshare.4213170.v3	https://dx.doi.org/10.6084/m9.figshare.4213170.v3	7
L7-10	Embryonic stem cell culture and transfection	Mapping of transposon integrations by inverse PCR	L7-10	mappings.tar	figshare	10.6084/m9.figshare.3469157.v1	https://dx.doi.org/10.6084/m9.figshare.3469157.v1	Mapping of transposon integrations by inverse PCR	B01_0354_GTCAGTCA_L002_R1_001.west.hashup.genes	figshare	10.6084/m9.figshare.4213170.v3	https://dx.doi.org/10.6084/m9.figshare.4213170.v3	7
L8-1	Embryonic stem cell culture and transfection	Mapping of transposon integrations by inverse PCR	L8-1	mappings.tar	figshare	10.6084/m9.figshare.3469157.v1	https://dx.doi.org/10.6084/m9.figshare.3469157.v1	Mapping of transposon integrations by inverse PCR	B01_0355_AGGTCCAT_L002_R1_001.west.hashup.genes	figshare	10.6084/m9.figshare.4213170.v3	https://dx.doi.org/10.6084/m9.figshare.4213170.v3	8
L8-2	Embryonic stem cell culture and transfection	Mapping of transposon integrations by inverse PCR	L8-2	mappings.tar	figshare	10.6084/m9.figshare.3469157.v1	https://dx.doi.org/10.6084/m9.figshare.3469157.v1	Mapping of transposon integrations by inverse PCR	B01_0356_CGATGTTT_L002_R1_001.west.hashup.genes	figshare	10.6084/m9.figshare.4213170.v3	https://dx.doi.org/10.6084/m9.figshare.4213170.v3	8
L8-3	Embryonic stem cell culture and transfection	Mapping of transposon integrations by inverse PCR	L8-3	mappings.tar	figshare	10.6084/m9.figshare.3469157.v1	https://dx.doi.org/10.6084/m9.figshare.3469157.v1	Mapping of transposon integrations by inverse PCR	B01_0357_GCCAATGT_L002_R1_001.west.hashup.genes	figshare	10.6084/m9.figshare.4213170.v3	https://dx.doi.org/10.6084/m9.figshare.4213170.v3	8
L8-4	Embryonic stem cell culture and transfection	Mapping of transposon integrations by inverse PCR	L8-4	mappings.tar	figshare	10.6084/m9.figshare.3469157.v1	https://dx.doi.org/10.6084/m9.figshare.3469157.v1	Mapping of transposon integrations by inverse PCR	B01_0358_ACAGTGGT_L002_R1_001.west.hashup.genes	figshare	10.6084/m9.figshare.4213170.v3	https://dx.doi.org/10.6084/m9.figshare.4213170.v3	8
L8-5	Embryonic stem cell culture and transfection	Mapping of transposon integrations by inverse PCR	L8-5	mappings.tar	figshare	10.6084/m9.figshare.3469157.v1	https://dx.doi.org/10.6084/m9.figshare.3469157.v1	Mapping of transposon integrations by inverse PCR	B01_0359_TTAGGCAT_L002_R1_001.west.hashup.genes	figshare	10.6084/m9.figshare.4213170.v3	https://dx.doi.org/10.6084/m9.figshare.4213170.v3	8
L8-6	Embryonic stem cell culture and transfection	Mapping of transposon integrations by inverse PCR	L8-6	mappings.tar	figshare	10.6084/m9.figshare.3469157.v1	https://dx.doi.org/10.6084/m9.figshare.3469157.v1	Mapping of transposon integrations by inverse PCR	B01_0360_ACTTGATG_L002_R1_001.west.hashup.genes	figshare	10.6084/m9.figshare.4213170.v3	https://dx.doi.org/10.6084/m9.figshare.4213170.v3	8
L8-7	Embryonic stem cell culture and transfection	Mapping of transposon integrations by inverse PCR	L8-7	mappings.tar	figshare	10.6084/m9.figshare.3469157.v1	https://dx.doi.org/10.6084/m9.figshare.3469157.v1	Mapping of transposon integrations by inverse PCR	B01_0361_TGGTTGTT_L002_R1_001.west.hashup.genes	figshare	10.6084/m9.figshare.4213170.v3	https://dx.doi.org/10.6084/m9.figshare.4213170.v3	8
L8-8	Embryonic stem cell culture and transfection	Mapping of transposon integrations by inverse PCR	L8-8	mappings.tar	figshare	10.6084/m9.figshare.3469157.v1	https://dx.doi.org/10.6084/m9.figshare.3469157.v1	Mapping of transposon integrations by inverse PCR	B01_0362_TAAGCGTT_L002_R1_001.west.hashup.genes	figshare	10.6084/m9.figshare.4213170.v3	https://dx.doi.org/10.6084/m9.figshare.4213170.v3	8
L8-9	Embryonic stem cell culture and transfection	Mapping of transposon integrations by inverse PCR	L8-9	mappings.tar	figshare	10.6084/m9.figshare.3469157.v1	https://dx.doi.org/10.6084/m9.figshare.3469157.v1	Mapping of transposon integrations by inverse PCR	B01_0363_TGTACCTT_L002_R1_001.west.hashup.genes	figshare	10.6084/m9.figshare.4213170.v3	https://dx.doi.org/10.6084/m9.figshare.4213170.v3	8
L8-10	Embryonic stem cell culture and transfection	Mapping of transposon integrations by inverse PCR	L8-10	mappings.tar	figshare	10.6084/m9.figshare.3469157.v1	https://dx.doi.org/10.6084/m9.figshare.3469157.v1	Mapping of transposon integrations by inverse PCR	B01_0364_TTGGAGGT_L002_R1_001.west.hashup.genes	figshare	10.6084/m9.figshare.4213170.v3	https://dx.doi.org/10.6084/m9.figshare.4213170.v3	8
L9-1	Embryonic stem cell culture and transfection	Mapping of transposon integrations by inverse PCR	L9-1	mappings.tar	figshare	10.6084/m9.figshare.3469157.v1	https://dx.doi.org/10.6084/m9.figshare.3469157.v1	Mapping of transposon integrations by inverse PCR	B01_0365_TCGAGCGT_L002_R1_001.west.hashup.genes	figshare	10.6084/m9.figshare.4213170.v3	https://dx.doi.org/10.6084/m9.figshare.4213170.v3	9
L9-3	Embryonic stem cell culture and transfection	Mapping of transposon integrations by inverse PCR	L9-3	mappings.tar	figshare	10.6084/m9.figshare.3469157.v1	https://dx.doi.org/10.6084/m9.figshare.3469157.v1	Mapping of transposon integrations by inverse PCR	B01_0367_TTCCTGCT_L002_R1_001.west.hashup.genes	figshare	10.6084/m9.figshare.4213170.v3	https://dx.doi.org/10.6084/m9.figshare.4213170.v3	9
L9-4	Embryonic stem cell culture and transfection	Mapping of transposon integrations by inverse PCR	L9-4	mappings.tar	figshare	10.6084/m9.figshare.3469157.v1	https://dx.doi.org/10.6084/m9.figshare.3469157.v1	Mapping of transposon integrations by inverse PCR	B01_0368_TACAGGAT_L002_R1_001.west.hashup.genes	figshare	10.6084/m9.figshare.4213170.v3	https://dx.doi.org/10.6084/m9.figshare.4213170.v3	9
L9-5	Embryonic stem cell culture and transfection	Mapping of transposon integrations by inverse PCR	L9-5	mappings.tar	figshare	10.6084/m9.figshare.3469157.v1	https://dx.doi.org/10.6084/m9.figshare.3469157.v1	Mapping of transposon integrations by inverse PCR	B01_0369_TCCTCAAT_L002_R1_001.west.hashup.genes	figshare	10.6084/m9.figshare.4213170.v3	https://dx.doi.org/10.6084/m9.figshare.4213170.v3	9
L9-6	Embryonic stem cell culture and transfection	Mapping of transposon integrations by inverse PCR	L9-6	mappings.tar	figshare	10.6084/m9.figshare.3469157.v1	https://dx.doi.org/10.6084/m9.figshare.3469157.v1	Mapping of transposon integrations by inverse PCR	B01_0370_TTCCATTG_L002_R1_001.west.hashup.genes	figshare	10.6084/m9.figshare.4213170.v3	https://dx.doi.org/10.6084/m9.figshare.4213170.v3	9
L9-7	Embryonic stem cell culture and transfection	Mapping of transposon integrations by inverse PCR	L9-7	mappings.tar	figshare	10.6084/m9.figshare.3469157.v1	https://dx.doi.org/10.6084/m9.figshare.3469157.v1	Mapping of transposon integrations by inverse PCR	B01_0371_TAACGCTG_L002_R1_001.west.hashup.genes	figshare	10.6084/m9.figshare.4213170.v3	https://dx.doi.org/10.6084/m9.figshare.4213170.v3	9
L9-8	Embryonic stem cell culture and transfection	Mapping of transposon integrations by inverse PCR	L9-8	mappings.tar	figshare	10.6084/m9.figshare.3469157.v1	https://dx.doi.org/10.6084/m9.figshare.3469157.v1	Mapping of transposon integrations by inverse PCR	B01_0372_TACTTCGG_L002_R1_001.west.hashup.genes	figshare	10.6084/m9.figshare.4213170.v3	https://dx.doi.org/10.6084/m9.figshare.4213170.v3	9
L9-9	Embryonic stem cell culture and transfection	Mapping of transposon integrations by inverse PCR	L9-9	mappings.tar	figshare	10.6084/m9.figshare.3469157.v1	https://dx.doi.org/10.6084/m9.figshare.3469157.v1	Mapping of transposon integrations by inverse PCR	B01_0373_TCTCACGG_L002_R1_001.west.hashup.genes	figshare	10.6084/m9.figshare.4213170.v3	https://dx.doi.org/10.6084/m9.figshare.4213170.v3	9
L9-10	Embryonic stem cell culture and transfection	Mapping of transposon integrations by inverse PCR	L9-10	mappings.tar	figshare	10.6084/m9.figshare.3469157.v1	https://dx.doi.org/10.6084/m9.figshare.3469157.v1	Mapping of transposon integrations by inverse PCR	B01_0374_TCCAGTCG_L002_R1_001.west.hashup.genes	figshare	10.6084/m9.figshare.4213170.v3	https://dx.doi.org/10.6084/m9.figshare.4213170.v3	9
L10-1	Embryonic stem cell culture and transfection	Mapping of transposon integrations by inverse PCR	L10-1	mappings.tar	figshare	10.6084/m9.figshare.3469157.v1	https://dx.doi.org/10.6084/m9.figshare.3469157.v1	Mapping of transposon integrations by inverse PCR	B01_0375_TGTATGCG_L002_R1_001.west.hashup.genes	figshare	10.6084/m9.figshare.4213170.v3	https://dx.doi.org/10.6084/m9.figshare.4213170.v3	10
L10-2	Embryonic stem cell culture and transfection	Mapping of transposon integrations by inverse PCR	L10-2	mappings.tar	figshare	10.6084/m9.figshare.3469157.v1	https://dx.doi.org/10.6084/m9.figshare.3469157.v1	Mapping of transposon integrations by inverse PCR	B01_0376_TCATTGAG_L002_R1_001.west.hashup.genes	figshare	10.6084/m9.figshare.4213170.v3	https://dx.doi.org/10.6084/m9.figshare.4213170.v3	10
L10-3	Embryonic stem cell culture and transfection	Mapping of transposon integrations by inverse PCR	L10-3	mappings.tar	figshare	10.6084/m9.figshare.3469157.v1	https://dx.doi.org/10.6084/m9.figshare.3469157.v1	Mapping of transposon integrations by inverse PCR	B01_0377_TGGCTCAG_L002_R1_001.west.hashup.genes	figshare	10.6084/m9.figshare.4213170.v3	https://dx.doi.org/10.6084/m9.figshare.4213170.v3	10
L10-4	Embryonic stem cell culture and transfection	Mapping of transposon integrations by inverse PCR	L10-4	mappings.tar	figshare	10.6084/m9.figshare.3469157.v1	https://dx.doi.org/10.6084/m9.figshare.3469157.v1	Mapping of transposon integrations by inverse PCR	B01_0378_TCAGATTC_L002_R1_001.west.hashup.genes	figshare	10.6084/m9.figshare.4213170.v3	https://dx.doi.org/10.6084/m9.figshare.4213170.v3	10
L10-5	Embryonic stem cell culture and transfection	Mapping of transposon integrations by inverse PCR	L10-5	mappings.tar	figshare	10.6084/m9.figshare.3469157.v1	https://dx.doi.org/10.6084/m9.figshare.3469157.v1	Mapping of transposon integrations by inverse PCR	B01_0379_TACTAGTC_L002_R1_001.west.hashup.genes	figshare	10.6084/m9.figshare.4213170.v3	https://dx.doi.org/10.6084/m9.figshare.4213170.v3	10
L10-6	Embryonic stem cell culture and transfection	Mapping of transposon integrations by inverse PCR	L10-6	mappings.tar	figshare	10.6084/m9.figshare.3469157.v1	https://dx.doi.org/10.6084/m9.figshare.3469157.v1	Mapping of transposon integrations by inverse PCR	B01_0380_TGTCTATC_L002_R1_001.west.hashup.genes	figshare	10.6084/m9.figshare.4213170.v3	https://dx.doi.org/10.6084/m9.figshare.4213170.v3	10
L1-sims-1	Embryonic stem cell culture and transfection	Mapping of transposon integrations by inverse PCR	L1-sims-1	mappings.tar	figshare	10.6084/m9.figshare.3469157.v1	https://dx.doi.org/10.6084/m9.figshare.3469157.v1	Mapping of transposon integrations by inverse PCR	mergeA54_0001_0023_AGAGAAGC_L001_R1_001.sims.hashup.genes	figshare	10.6084/m9.figshare.4213170.v3	https://dx.doi.org/10.6084/m9.figshare.4213170.v3	1
L1-west-1	Embryonic stem cell culture and transfection	Mapping of transposon integrations by inverse PCR	L1-west-1	mappings.tar	figshare	10.6084/m9.figshare.3469157.v1	https://dx.doi.org/10.6084/m9.figshare.3469157.v1	Mapping of transposon integrations by inverse PCR	mergeA54_0001_0023_AGAGAAGC_L001_R1_001.west.hashup.genes	figshare	10.6084/m9.figshare.4213170.v3	https://dx.doi.org/10.6084/m9.figshare.4213170.v3	1
L1-sims-2	Embryonic stem cell culture and transfection	Mapping of transposon integrations by inverse PCR	L1-sims-2	mappings.tar	figshare	10.6084/m9.figshare.3469157.v1	https://dx.doi.org/10.6084/m9.figshare.3469157.v1	Mapping of transposon integrations by inverse PCR	mergeA54_0002_0024_GAGAGAGA_L001_R1_001.sims.hashup.genes	figshare	10.6084/m9.figshare.4213170.v3	https://dx.doi.org/10.6084/m9.figshare.4213170.v3	1
L1-west-2	Embryonic stem cell culture and transfection	Mapping of transposon integrations by inverse PCR	L1-west-2	mappings.tar	figshare	10.6084/m9.figshare.3469157.v1	https://dx.doi.org/10.6084/m9.figshare.3469157.v1	Mapping of transposon integrations by inverse PCR	mergeA54_0002_0024_GAGAGAGA_L001_R1_001.west.hashup.genes	figshare	10.6084/m9.figshare.4213170.v3	https://dx.doi.org/10.6084/m9.figshare.4213170.v3	1
L1-sims-3	Embryonic stem cell culture and transfection	Mapping of transposon integrations by inverse PCR	L1-sims-3	mappings.tar	figshare	10.6084/m9.figshare.3469157.v1	https://dx.doi.org/10.6084/m9.figshare.3469157.v1	Mapping of transposon integrations by inverse PCR	mergeA54_0003_0025_GTCAGTCA_L001_R1_001.sims.hashup.genes	figshare	10.6084/m9.figshare.4213170.v3	https://dx.doi.org/10.6084/m9.figshare.4213170.v3	1
L1-west-3	Embryonic stem cell culture and transfection	Mapping of transposon integrations by inverse PCR	L1-west-3	mappings.tar	figshare	10.6084/m9.figshare.3469157.v1	https://dx.doi.org/10.6084/m9.figshare.3469157.v1	Mapping of transposon integrations by inverse PCR	mergeA54_0003_0025_GTCAGTCA_L001_R1_001.west.hashup.genes	figshare	10.6084/m9.figshare.4213170.v3	https://dx.doi.org/10.6084/m9.figshare.4213170.v3	1
L1-sims-4	Embryonic stem cell culture and transfection	Mapping of transposon integrations by inverse PCR	L1-sims-4	mappings.tar	figshare	10.6084/m9.figshare.3469157.v1	https://dx.doi.org/10.6084/m9.figshare.3469157.v1	Mapping of transposon integrations by inverse PCR	mergeA54_0004_0026_CGATGTTT_L001_R1_001.sims.hashup.genes	figshare	10.6084/m9.figshare.4213170.v3	https://dx.doi.org/10.6084/m9.figshare.4213170.v3	1
L1-west-4	Embryonic stem cell culture and transfection	Mapping of transposon integrations by inverse PCR	L1-west-4	mappings.tar	figshare	10.6084/m9.figshare.3469157.v1	https://dx.doi.org/10.6084/m9.figshare.3469157.v1	Mapping of transposon integrations by inverse PCR	mergeA54_0004_0026_CGATGTTT_L001_R1_001.west.hashup.genes	figshare	10.6084/m9.figshare.4213170.v3	https://dx.doi.org/10.6084/m9.figshare.4213170.v3	1
L1-sims-5	Embryonic stem cell culture and transfection	Mapping of transposon integrations by inverse PCR	L1-sims-5	mappings.tar	figshare	10.6084/m9.figshare.3469157.v1	https://dx.doi.org/10.6084/m9.figshare.3469157.v1	Mapping of transposon integrations by inverse PCR	mergeA54_0005_0027_GCCAATGT_L001_R1_001.sims.hashup.genes	figshare	10.6084/m9.figshare.4213170.v3	https://dx.doi.org/10.6084/m9.figshare.4213170.v3	1
L1-west-5	Embryonic stem cell culture and transfection	Mapping of transposon integrations by inverse PCR	L1-west-5	mappings.tar	figshare	10.6084/m9.figshare.3469157.v1	https://dx.doi.org/10.6084/m9.figshare.3469157.v1	Mapping of transposon integrations by inverse PCR	mergeA54_0005_0027_GCCAATGT_L001_R1_001.west.hashup.genes	figshare	10.6084/m9.figshare.4213170.v3	https://dx.doi.org/10.6084/m9.figshare.4213170.v3	1
L1-sims-6	Embryonic stem cell culture and transfection	Mapping of transposon integrations by inverse PCR	L1-sims-6	mappings.tar	figshare	10.6084/m9.figshare.3469157.v1	https://dx.doi.org/10.6084/m9.figshare.3469157.v1	Mapping of transposon integrations by inverse PCR	mergeA54_0006_0028_ACAGTGGT_L001_R1_001.sims.hashup.genes	figshare	10.6084/m9.figshare.4213170.v3	https://dx.doi.org/10.6084/m9.figshare.4213170.v3	1
L1-west-6	Embryonic stem cell culture and transfection	Mapping of transposon integrations by inverse PCR	L1-west-6	mappings.tar	figshare	10.6084/m9.figshare.3469157.v1	https://dx.doi.org/10.6084/m9.figshare.3469157.v1	Mapping of transposon integrations by inverse PCR	mergeA54_0006_0028_ACAGTGGT_L001_R1_001.west.hashup.genes	figshare	10.6084/m9.figshare.4213170.v3	https://dx.doi.org/10.6084/m9.figshare.4213170.v3	1
L1-sims-9	Embryonic stem cell culture and transfection	Mapping of transposon integrations by inverse PCR	L1-sims-9	mappings.tar	figshare	10.6084/m9.figshare.3469157.v1	https://dx.doi.org/10.6084/m9.figshare.3469157.v1	Mapping of transposon integrations by inverse PCR	mergeA54_0009_0031_TTGGAGGT_L001_R1_001.sims.hashup.genes	figshare	10.6084/m9.figshare.4213170.v3	https://dx.doi.org/10.6084/m9.figshare.4213170.v3	1
L1-west-9	Embryonic stem cell culture and transfection	Mapping of transposon integrations by inverse PCR	L1-west-9	mappings.tar	figshare	10.6084/m9.figshare.3469157.v1	https://dx.doi.org/10.6084/m9.figshare.3469157.v1	Mapping of transposon integrations by inverse PCR	mergeA54_0009_0031_TTGGAGGT_L001_R1_001.west.hashup.genes	figshare	10.6084/m9.figshare.4213170.v3	https://dx.doi.org/10.6084/m9.figshare.4213170.v3	1
L2-sims-1	Embryonic stem cell culture and transfection	Mapping of transposon integrations by inverse PCR	L2-sims-1	mappings.tar	figshare	10.6084/m9.figshare.3469157.v1	https://dx.doi.org/10.6084/m9.figshare.3469157.v1	Mapping of transposon integrations by inverse PCR	mergeA54_0010_0032_TTCCTGCT_L001_R1_001.sims.hashup.genes	figshare	10.6084/m9.figshare.4213170.v3	https://dx.doi.org/10.6084/m9.figshare.4213170.v3	2
L2-west-1	Embryonic stem cell culture and transfection	Mapping of transposon integrations by inverse PCR	L2-west-1	mappings.tar	figshare	10.6084/m9.figshare.3469157.v1	https://dx.doi.org/10.6084/m9.figshare.3469157.v1	Mapping of transposon integrations by inverse PCR	mergeA54_0010_0032_TTCCTGCT_L001_R1_001.west.hashup.genes	figshare	10.6084/m9.figshare.4213170.v3	https://dx.doi.org/10.6084/m9.figshare.4213170.v3	2
L2-sims-2	Embryonic stem cell culture and transfection	Mapping of transposon integrations by inverse PCR	L2-sims-2	mappings.tar	figshare	10.6084/m9.figshare.3469157.v1	https://dx.doi.org/10.6084/m9.figshare.3469157.v1	Mapping of transposon integrations by inverse PCR	mergeA54_0011_0033_TACAGGAT_L001_R1_001.sims.hashup.genes	figshare	10.6084/m9.figshare.4213170.v3	https://dx.doi.org/10.6084/m9.figshare.4213170.v3	2
L2-west-2	Embryonic stem cell culture and transfection	Mapping of transposon integrations by inverse PCR	L2-west-2	mappings.tar	figshare	10.6084/m9.figshare.3469157.v1	https://dx.doi.org/10.6084/m9.figshare.3469157.v1	Mapping of transposon integrations by inverse PCR	mergeA54_0011_0033_TACAGGAT_L001_R1_001.west.hashup.genes	figshare	10.6084/m9.figshare.4213170.v3	https://dx.doi.org/10.6084/m9.figshare.4213170.v3	2
L2-sims-3	Embryonic stem cell culture and transfection	Mapping of transposon integrations by inverse PCR	L2-sims-3	mappings.tar	figshare	10.6084/m9.figshare.3469157.v1	https://dx.doi.org/10.6084/m9.figshare.3469157.v1	Mapping of transposon integrations by inverse PCR	mergeA54_0012_0034_TCCTCAAT_L001_R1_001.sims.hashup.genes	figshare	10.6084/m9.figshare.4213170.v3	https://dx.doi.org/10.6084/m9.figshare.4213170.v3	2
L2-west-3	Embryonic stem cell culture and transfection	Mapping of transposon integrations by inverse PCR	L2-west-3	mappings.tar	figshare	10.6084/m9.figshare.3469157.v1	https://dx.doi.org/10.6084/m9.figshare.3469157.v1	Mapping of transposon integrations by inverse PCR	mergeA54_0012_0034_TCCTCAAT_L001_R1_001.west.hashup.genes	figshare	10.6084/m9.figshare.4213170.v3	https://dx.doi.org/10.6084/m9.figshare.4213170.v3	2
L2-sims-4	Embryonic stem cell culture and transfection	Mapping of transposon integrations by inverse PCR	L2-sims-4	mappings.tar	figshare	10.6084/m9.figshare.3469157.v1	https://dx.doi.org/10.6084/m9.figshare.3469157.v1	Mapping of transposon integrations by inverse PCR	mergeA54_0013_0035_TTCCATTG_L001_R1_001.sims.hashup.genes	figshare	10.6084/m9.figshare.4213170.v3	https://dx.doi.org/10.6084/m9.figshare.4213170.v3	2
L2-west-4	Embryonic stem cell culture and transfection	Mapping of transposon integrations by inverse PCR	L2-west-4	mappings.tar	figshare	10.6084/m9.figshare.3469157.v1	https://dx.doi.org/10.6084/m9.figshare.3469157.v1	Mapping of transposon integrations by inverse PCR	mergeA54_0013_0035_TTCCATTG_L001_R1_001.west.hashup.genes	figshare	10.6084/m9.figshare.4213170.v3	https://dx.doi.org/10.6084/m9.figshare.4213170.v3	2
L2-sims-5	Embryonic stem cell culture and transfection	Mapping of transposon integrations by inverse PCR	L2-sims-5	mappings.tar	figshare	10.6084/m9.figshare.3469157.v1	https://dx.doi.org/10.6084/m9.figshare.3469157.v1	Mapping of transposon integrations by inverse PCR	mergeA54_0014_0036_TAACGCTG_L001_R1_001.sims.hashup.genes	figshare	10.6084/m9.figshare.4213170.v3	https://dx.doi.org/10.6084/m9.figshare.4213170.v3	2
L2-west-5	Embryonic stem cell culture and transfection	Mapping of transposon integrations by inverse PCR	L2-west-5	mappings.tar	figshare	10.6084/m9.figshare.3469157.v1	https://dx.doi.org/10.6084/m9.figshare.3469157.v1	Mapping of transposon integrations by inverse PCR	mergeA54_0014_0036_TAACGCTG_L001_R1_001.west.hashup.genes	figshare	10.6084/m9.figshare.4213170.v3	https://dx.doi.org/10.6084/m9.figshare.4213170.v3	2
L2-sims-6	Embryonic stem cell culture and transfection	Mapping of transposon integrations by inverse PCR	L2-sims-6	mappings.tar	figshare	10.6084/m9.figshare.3469157.v1	https://dx.doi.org/10.6084/m9.figshare.3469157.v1	Mapping of transposon integrations by inverse PCR	mergeA54_0015_0037_TCTCACGG_L001_R1_001.sims.hashup.genes	figshare	10.6084/m9.figshare.4213170.v3	https://dx.doi.org/10.6084/m9.figshare.4213170.v3	2
L2-west-6	Embryonic stem cell culture and transfection	Mapping of transposon integrations by inverse PCR	L2-west-6	mappings.tar	figshare	10.6084/m9.figshare.3469157.v1	https://dx.doi.org/10.6084/m9.figshare.3469157.v1	Mapping of transposon integrations by inverse PCR	mergeA54_0015_0037_TCTCACGG_L001_R1_001.west.hashup.genes	figshare	10.6084/m9.figshare.4213170.v3	https://dx.doi.org/10.6084/m9.figshare.4213170.v3	2
L2-sims-7	Embryonic stem cell culture and transfection	Mapping of transposon integrations by inverse PCR	L2-sims-7	mappings.tar	figshare	10.6084/m9.figshare.3469157.v1	https://dx.doi.org/10.6084/m9.figshare.3469157.v1	Mapping of transposon integrations by inverse PCR	mergeA54_0016_0038_TCCAGTCG_L001_R1_001.sims.hashup.genes	figshare	10.6084/m9.figshare.4213170.v3	https://dx.doi.org/10.6084/m9.figshare.4213170.v3	2
L2-west-7	Embryonic stem cell culture and transfection	Mapping of transposon integrations by inverse PCR	L2-west-7	mappings.tar	figshare	10.6084/m9.figshare.3469157.v1	https://dx.doi.org/10.6084/m9.figshare.3469157.v1	Mapping of transposon integrations by inverse PCR	mergeA54_0016_0038_TCCAGTCG_L001_R1_001.west.hashup.genes	figshare	10.6084/m9.figshare.4213170.v3	https://dx.doi.org/10.6084/m9.figshare.4213170.v3	2
L2-sims-8	Embryonic stem cell culture and transfection	Mapping of transposon integrations by inverse PCR	L2-sims-8	mappings.tar	figshare	10.6084/m9.figshare.3469157.v1	https://dx.doi.org/10.6084/m9.figshare.3469157.v1	Mapping of transposon integrations by inverse PCR	mergeA54_0017_0039_TCATTGAG_L001_R1_001.sims.hashup.genes	figshare	10.6084/m9.figshare.4213170.v3	https://dx.doi.org/10.6084/m9.figshare.4213170.v3	2
L2-west-8	Embryonic stem cell culture and transfection	Mapping of transposon integrations by inverse PCR	L2-west-8	mappings.tar	figshare	10.6084/m9.figshare.3469157.v1	https://dx.doi.org/10.6084/m9.figshare.3469157.v1	Mapping of transposon integrations by inverse PCR	mergeA54_0017_0039_TCATTGAG_L001_R1_001.west.hashup.genes	figshare	10.6084/m9.figshare.4213170.v3	https://dx.doi.org/10.6084/m9.figshare.4213170.v3	2
L2-sims-9	Embryonic stem cell culture and transfection	Mapping of transposon integrations by inverse PCR	L2-sims-9	mappings.tar	figshare	10.6084/m9.figshare.3469157.v1	https://dx.doi.org/10.6084/m9.figshare.3469157.v1	Mapping of transposon integrations by inverse PCR	mergeA54_0018_0040_TGTCTATC_L001_R1_001.sims.hashup.genes	figshare	10.6084/m9.figshare.4213170.v3	https://dx.doi.org/10.6084/m9.figshare.4213170.v3	2
L2-west-9	Embryonic stem cell culture and transfection	Mapping of transposon integrations by inverse PCR	L2-west-9	mappings.tar	figshare	10.6084/m9.figshare.3469157.v1	https://dx.doi.org/10.6084/m9.figshare.3469157.v1	Mapping of transposon integrations by inverse PCR	mergeA54_0018_0040_TGTCTATC_L001_R1_001.west.hashup.genes	figshare	10.6084/m9.figshare.4213170.v3	https://dx.doi.org/10.6084/m9.figshare.4213170.v3	2
L2-sims-10	Embryonic stem cell culture and transfection	Mapping of transposon integrations by inverse PCR	L2-sims-10	mappings.tar	figshare	10.6084/m9.figshare.3469157.v1	https://dx.doi.org/10.6084/m9.figshare.3469157.v1	Mapping of transposon integrations by inverse PCR	mergeA54_0019_0041_TATGTGGC_L001_R1_001.sims.hashup.genes	figshare	10.6084/m9.figshare.4213170.v3	https://dx.doi.org/10.6084/m9.figshare.4213170.v3	2
L2-west-10	Embryonic stem cell culture and transfection	Mapping of transposon integrations by inverse PCR	L2-west-10	mappings.tar	figshare	10.6084/m9.figshare.3469157.v1	https://dx.doi.org/10.6084/m9.figshare.3469157.v1	Mapping of transposon integrations by inverse PCR	mergeA54_0019_0041_TATGTGGC_L001_R1_001.west.hashup.genes	figshare	10.6084/m9.figshare.4213170.v3	https://dx.doi.org/10.6084/m9.figshare.4213170.v3	2
L1-sims-HhaI	Embryonic stem cell culture and transfection	Mapping of transposon integrations by inverse PCR	L1-sims-HhaI	mappings.tar	figshare	10.6084/m9.figshare.3469157.v1	https://dx.doi.org/10.6084/m9.figshare.3469157.v1	Mapping of transposon integrations by inverse PCR	mergeA54_0020_0042_TTACTCGC_L001_R1_001.sims.hashup.genes	figshare	10.6084/m9.figshare.4213170.v3	https://dx.doi.org/10.6084/m9.figshare.4213170.v3	1
L1-west-RsaI	Embryonic stem cell culture and transfection	Mapping of transposon integrations by inverse PCR	L1-west-RsaI	mappings.tar	figshare	10.6084/m9.figshare.3469157.v1	https://dx.doi.org/10.6084/m9.figshare.3469157.v1	Mapping of transposon integrations by inverse PCR	mergeA54_0020_0042_TTACTCGC_L001_R1_001.west.hashup.genes	figshare	10.6084/m9.figshare.4213170.v3	https://dx.doi.org/10.6084/m9.figshare.4213170.v3	1
L1-sims-10	Embryonic stem cell culture and transfection	Mapping of transposon integrations by inverse PCR	L1-sims-10	mappings.tar	figshare	10.6084/m9.figshare.3469157.v1	https://dx.doi.org/10.6084/m9.figshare.3469157.v1	Mapping of transposon integrations by inverse PCR	mergeA54_0022_TACCGAGC_L001_R1_001.west.hashup.genes	figshare	10.6084/m9.figshare.4213170.v3	https://dx.doi.org/10.6084/m9.figshare.4213170.v3	1
L1-sims-7	Embryonic stem cell culture and transfection	Mapping of transposon integrations by inverse PCR	L1-sims-7	mappings.tar	figshare	10.6084/m9.figshare.3469157.v1	https://dx.doi.org/10.6084/m9.figshare.3469157.v1	Mapping of transposon integrations by inverse PCR	mergeA54_0029_ACTTGATG_L001_R1_001.sims.hashup.genes	figshare	10.6084/m9.figshare.4213170.v3	https://dx.doi.org/10.6084/m9.figshare.4213170.v3	1
L1-west-7	Embryonic stem cell culture and transfection	Mapping of transposon integrations by inverse PCR	L1-west-7	mappings.tar	figshare	10.6084/m9.figshare.3469157.v1	https://dx.doi.org/10.6084/m9.figshare.3469157.v1	Mapping of transposon integrations by inverse PCR	mergeA54_0029_ACTTGATG_L001_R1_001.west.hashup.genes	figshare	10.6084/m9.figshare.4213170.v3	https://dx.doi.org/10.6084/m9.figshare.4213170.v3	1
L1-sims-8	Embryonic stem cell culture and transfection	Mapping of transposon integrations by inverse PCR	L1-sims-8	mappings.tar	figshare	10.6084/m9.figshare.3469157.v1	https://dx.doi.org/10.6084/m9.figshare.3469157.v1	Mapping of transposon integrations by inverse PCR	mergeA54_0030_TGGTTGTT_L001_R1_001.sims.hashup.genes	figshare	10.6084/m9.figshare.4213170.v3	https://dx.doi.org/10.6084/m9.figshare.4213170.v3	1
L1-west-8	Embryonic stem cell culture and transfection	Mapping of transposon integrations by inverse PCR	L1-west-8	mappings.tar	figshare	10.6084/m9.figshare.3469157.v1	https://dx.doi.org/10.6084/m9.figshare.3469157.v1	Mapping of transposon integrations by inverse PCR	mergeA54_0030_TGGTTGTT_L001_R1_001.west.hashup.genes	figshare	10.6084/m9.figshare.4213170.v3	https://dx.doi.org/10.6084/m9.figshare.4213170.v3	1
L1-west-1-6	Embryonic stem cell culture and transfection	Mapping of transposon integrations by inverse PCR	L1-west-1-6	mappings.tar	figshare	10.6084/m9.figshare.3469157.v1	https://dx.doi.org/10.6084/m9.figshare.3469157.v1	Mapping of transposon integrations by inverse PCR	mergeA54_0043_TCGTTAGC_L001_R1_001.west.hashup.genes	figshare	10.6084/m9.figshare.4213170.v3	https://dx.doi.org/10.6084/m9.figshare.4213170.v3	1
