# Supplementary material for: Genome-wide barcoded transposon screen for cancer drug sensitivity in haploid mouse embryonic stem cells
Source: Sci Data. 2017 Mar 1;4:170020. doi: 10.1038/sdata.2017.20 (PMC5332012; doi:10.1038/sdata.2017.20)
Supplement: Supplementary file 1 [file sdata201720-isa1.zip › a_barcode_Lord.txt]

Sample Name	Protocol REF	Comment[Sequencing chip]	Assay Name	Raw Data File	Comment[Data Repository]	Comment[Data Record Accession]	Comment[Data Record URI]	Protocol REF	Derived Data File	Comment[Data Repository]	Comment[Data Record Accession]	Comment[Data Record URI]	Factor Value[library]	Factor Value[drug]
S-1	Barcode recovery and screen analysis	A53-1	S-1	a53-1-new/IonXpress_001.R_2014_02_13_08_50_58_user_ICR-19-A53_01.sims.bc	figshare	doi:10.6084/m9.figshare.3469112.v1	https://dx.doi.org/10.6084/m9.figshare.3469112.v1	Barcode recovery and screen analysis	sims-summary.tsv	figshare	doi:10.6084/m9.figshare.3469112.v1	https://dx.doi.org/10.6084/m9.figshare.3469112.v1	1	DMSO
S-11	Barcode recovery and screen analysis	A53-1	S-11	a53-1-new/IonXpress_002.R_2014_02_13_08_50_58_user_ICR-19-A53_01.sims.bc	figshare	doi:10.6084/m9.figshare.3469112.v1	https://dx.doi.org/10.6084/m9.figshare.3469112.v1	Barcode recovery and screen analysis	sims-summary.tsv	figshare	doi:10.6084/m9.figshare.3469112.v1	https://dx.doi.org/10.6084/m9.figshare.3469112.v1	1	BIIB
S-21	Barcode recovery and screen analysis	A53-1	S-21	a53-1-new/IonXpress_003.R_2014_02_13_08_50_58_user_ICR-19-A53_01.sims.bc	figshare	doi:10.6084/m9.figshare.3469112.v1	https://dx.doi.org/10.6084/m9.figshare.3469112.v1	Barcode recovery and screen analysis	sims-summary.tsv	figshare	doi:10.6084/m9.figshare.3469112.v1	https://dx.doi.org/10.6084/m9.figshare.3469112.v1	1	JQ1
S-41	Barcode recovery and screen analysis	A53-1	S-41	a53-1-new/IonXpress_004.R_2014_02_13_08_50_58_user_ICR-19-A53_01.sims.bc	figshare	doi:10.6084/m9.figshare.3469112.v1	https://dx.doi.org/10.6084/m9.figshare.3469112.v1	Barcode recovery and screen analysis	sims-summary.tsv	figshare	doi:10.6084/m9.figshare.3469112.v1	https://dx.doi.org/10.6084/m9.figshare.3469112.v1	1	Decitabine
S-51	Barcode recovery and screen analysis	A53-1	S-51	a53-1-new/IonXpress_005.R_2014_02_13_08_50_58_user_ICR-19-A53_01.sims.bc	figshare	doi:10.6084/m9.figshare.3469112.v1	https://dx.doi.org/10.6084/m9.figshare.3469112.v1	Barcode recovery and screen analysis	sims-summary.tsv	figshare	doi:10.6084/m9.figshare.3469112.v1	https://dx.doi.org/10.6084/m9.figshare.3469112.v1	1	PF04691502
S-81	Barcode recovery and screen analysis	A53-1	S-81	a53-1-new/IonXpress_006.R_2014_02_13_08_50_58_user_ICR-19-A53_01.sims.bc	figshare	doi:10.6084/m9.figshare.3469112.v1	https://dx.doi.org/10.6084/m9.figshare.3469112.v1	Barcode recovery and screen analysis	sims-summary.tsv	figshare	doi:10.6084/m9.figshare.3469112.v1	https://dx.doi.org/10.6084/m9.figshare.3469112.v1	1	Camptothecin
S-91	Barcode recovery and screen analysis	A53-1	S-91	a53-1-new/IonXpress_007.R_2014_02_13_08_50_58_user_ICR-19-A53_01.sims.bc	figshare	doi:10.6084/m9.figshare.3469112.v1	https://dx.doi.org/10.6084/m9.figshare.3469112.v1	Barcode recovery and screen analysis	sims-summary.tsv	figshare	doi:10.6084/m9.figshare.3469112.v1	https://dx.doi.org/10.6084/m9.figshare.3469112.v1	1	DMSO
S-101	Barcode recovery and screen analysis	A53-1	S-101	a53-1-new/IonXpress_008.R_2014_02_13_08_50_58_user_ICR-19-A53_01.sims.bc	figshare	doi:10.6084/m9.figshare.3469112.v1	https://dx.doi.org/10.6084/m9.figshare.3469112.v1	Barcode recovery and screen analysis	sims-summary.tsv	figshare	doi:10.6084/m9.figshare.3469112.v1	https://dx.doi.org/10.6084/m9.figshare.3469112.v1	1	DMSO
S-111	Barcode recovery and screen analysis	A53-1	S-111	a53-1-new/IonXpress_009.R_2014_02_13_08_50_58_user_ICR-19-A53_01.sims.bc	figshare	doi:10.6084/m9.figshare.3469112.v1	https://dx.doi.org/10.6084/m9.figshare.3469112.v1	Barcode recovery and screen analysis	sims-summary.tsv	figshare	doi:10.6084/m9.figshare.3469112.v1	https://dx.doi.org/10.6084/m9.figshare.3469112.v1	1	Etoposide
S-121	Barcode recovery and screen analysis	A53-1	S-121	a53-1-new/IonXpress_010.R_2014_02_13_08_50_58_user_ICR-19-A53_01.sims.bc	figshare	doi:10.6084/m9.figshare.3469112.v1	https://dx.doi.org/10.6084/m9.figshare.3469112.v1	Barcode recovery and screen analysis	sims-summary.tsv	figshare	doi:10.6084/m9.figshare.3469112.v1	https://dx.doi.org/10.6084/m9.figshare.3469112.v1	1	BMN-673
S-161	Barcode recovery and screen analysis	A53-1	S-161	a53-1-new/IonXpress_011.R_2014_02_13_08_50_58_user_ICR-19-A53_01.sims.bc	figshare	doi:10.6084/m9.figshare.3469112.v1	https://dx.doi.org/10.6084/m9.figshare.3469112.v1	Barcode recovery and screen analysis	sims-summary.tsv	figshare	doi:10.6084/m9.figshare.3469112.v1	https://dx.doi.org/10.6084/m9.figshare.3469112.v1	1	Bleomycin
S-181	Barcode recovery and screen analysis	A53-1	S-181	a53-1-new/IonXpress_013.R_2014_02_13_08_50_58_user_ICR-19-A53_01.sims.bc	figshare	doi:10.6084/m9.figshare.3469112.v1	https://dx.doi.org/10.6084/m9.figshare.3469112.v1	Barcode recovery and screen analysis	sims-summary.tsv	figshare	doi:10.6084/m9.figshare.3469112.v1	https://dx.doi.org/10.6084/m9.figshare.3469112.v1	1	AT13387
S-201	Barcode recovery and screen analysis	A53-1	S-201	a53-1-new/IonXpress_014.R_2014_02_13_08_50_58_user_ICR-19-A53_01.sims.bc	figshare	doi:10.6084/m9.figshare.3469112.v1	https://dx.doi.org/10.6084/m9.figshare.3469112.v1	Barcode recovery and screen analysis	sims-summary.tsv	figshare	doi:10.6084/m9.figshare.3469112.v1	https://dx.doi.org/10.6084/m9.figshare.3469112.v1	1	DMSO
S-211	Barcode recovery and screen analysis	A53-1	S-211	a53-1-new/IonXpress_015.R_2014_02_13_08_50_58_user_ICR-19-A53_01.sims.bc	figshare	doi:10.6084/m9.figshare.3469112.v1	https://dx.doi.org/10.6084/m9.figshare.3469112.v1	Barcode recovery and screen analysis	sims-summary.tsv	figshare	doi:10.6084/m9.figshare.3469112.v1	https://dx.doi.org/10.6084/m9.figshare.3469112.v1	1	KW2478
S-271	Barcode recovery and screen analysis	A53-1	S-271	a53-1-new/IonXpress_028.R_2014_02_13_08_50_58_user_ICR-19-A53_01.sims.bc	figshare	doi:10.6084/m9.figshare.3469112.v1	https://dx.doi.org/10.6084/m9.figshare.3469112.v1	Barcode recovery and screen analysis	sims-summary.tsv	figshare	doi:10.6084/m9.figshare.3469112.v1	https://dx.doi.org/10.6084/m9.figshare.3469112.v1	1	MK1175
S-171	Barcode recovery and screen analysis	A53-1	S-171	a53-1-new/IonXpress_032.R_2014_02_13_08_50_58_user_ICR-19-A53_01.sims.bc	figshare	doi:10.6084/m9.figshare.3469112.v1	https://dx.doi.org/10.6084/m9.figshare.3469112.v1	Barcode recovery and screen analysis	sims-summary.tsv	figshare	doi:10.6084/m9.figshare.3469112.v1	https://dx.doi.org/10.6084/m9.figshare.3469112.v1	1	17-AAG
HP_01_D1	Barcode recovery and screen analysis	A53-2	HP_01_D1	a53-2-new/IonXpress_001.R_2014_03_05_10_05_55_user_ICR-32-A53_02.sims.bc	figshare	doi:10.6084/m9.figshare.3469112.v1	https://dx.doi.org/10.6084/m9.figshare.3469112.v1	Barcode recovery and screen analysis	sims-summary.tsv	figshare	doi:10.6084/m9.figshare.3469112.v1	https://dx.doi.org/10.6084/m9.figshare.3469112.v1	2spk	DMSO
HP_02_D2	Barcode recovery and screen analysis	A53-2	HP_02_D2	a53-2-new/IonXpress_002.R_2014_03_05_10_05_55_user_ICR-32-A53_02.sims.bc	figshare	doi:10.6084/m9.figshare.3469112.v1	https://dx.doi.org/10.6084/m9.figshare.3469112.v1	Barcode recovery and screen analysis	sims-summary.tsv	figshare	doi:10.6084/m9.figshare.3469112.v1	https://dx.doi.org/10.6084/m9.figshare.3469112.v1	2spk	DMSO
HP_03_D4	Barcode recovery and screen analysis	A53-2	HP_03_D4	a53-2-new/IonXpress_003.R_2014_03_05_10_05_55_user_ICR-32-A53_02.sims.bc	figshare	doi:10.6084/m9.figshare.3469112.v1	https://dx.doi.org/10.6084/m9.figshare.3469112.v1	Barcode recovery and screen analysis	sims-summary.tsv	figshare	doi:10.6084/m9.figshare.3469112.v1	https://dx.doi.org/10.6084/m9.figshare.3469112.v1	2spk	DMSO
HP_04_O1	Barcode recovery and screen analysis	A53-2	HP_04_O1	a53-2-new/IonXpress_004.R_2014_03_05_10_05_55_user_ICR-32-A53_02.sims.bc	figshare	doi:10.6084/m9.figshare.3469112.v1	https://dx.doi.org/10.6084/m9.figshare.3469112.v1	Barcode recovery and screen analysis	sims-summary.tsv	figshare	doi:10.6084/m9.figshare.3469112.v1	https://dx.doi.org/10.6084/m9.figshare.3469112.v1	2spk	Olaparib
HP_06_O3	Barcode recovery and screen analysis	A53-2	HP_06_O3	a53-2-new/IonXpress_006.R_2014_03_05_10_05_55_user_ICR-32-A53_02.sims.bc	figshare	doi:10.6084/m9.figshare.3469112.v1	https://dx.doi.org/10.6084/m9.figshare.3469112.v1	Barcode recovery and screen analysis	sims-summary.tsv	figshare	doi:10.6084/m9.figshare.3469112.v1	https://dx.doi.org/10.6084/m9.figshare.3469112.v1	2spk	Olaparib
HP_07_B1	Barcode recovery and screen analysis	A53-2	HP_07_B1	a53-2-new/IonXpress_007.R_2014_03_05_10_05_55_user_ICR-32-A53_02.sims.bc	figshare	doi:10.6084/m9.figshare.3469112.v1	https://dx.doi.org/10.6084/m9.figshare.3469112.v1	Barcode recovery and screen analysis	sims-summary.tsv	figshare	doi:10.6084/m9.figshare.3469112.v1	https://dx.doi.org/10.6084/m9.figshare.3469112.v1	2spk	BMN-673
HP_08_B2	Barcode recovery and screen analysis	A53-2	HP_08_B2	a53-2-new/IonXpress_008.R_2014_03_05_10_05_55_user_ICR-32-A53_02.sims.bc	figshare	doi:10.6084/m9.figshare.3469112.v1	https://dx.doi.org/10.6084/m9.figshare.3469112.v1	Barcode recovery and screen analysis	sims-summary.tsv	figshare	doi:10.6084/m9.figshare.3469112.v1	https://dx.doi.org/10.6084/m9.figshare.3469112.v1	2spk	BMN-673
HP_09_B3	Barcode recovery and screen analysis	A53-2	HP_09_B3	a53-2-new/IonXpress_009.R_2014_03_05_10_05_55_user_ICR-32-A53_02.sims.bc	figshare	doi:10.6084/m9.figshare.3469112.v1	https://dx.doi.org/10.6084/m9.figshare.3469112.v1	Barcode recovery and screen analysis	sims-summary.tsv	figshare	doi:10.6084/m9.figshare.3469112.v1	https://dx.doi.org/10.6084/m9.figshare.3469112.v1	2spk	BMN-673
HP_05_O2	Barcode recovery and screen analysis	A53-2	HP_05_O2	a53-2-new/IonXpress_010.R_2014_03_05_10_05_55_user_ICR-32-A53_02.sims.bc	figshare	doi:10.6084/m9.figshare.3469112.v1	https://dx.doi.org/10.6084/m9.figshare.3469112.v1	Barcode recovery and screen analysis	sims-summary.tsv	figshare	doi:10.6084/m9.figshare.3469112.v1	https://dx.doi.org/10.6084/m9.figshare.3469112.v1	2spk	Olaparib
S-131	Barcode recovery and screen analysis	A53-2	S-131	a53-2-new/IonXpress_013.R_2014_03_05_10_05_55_user_ICR-32-A53_02.sims.bc	figshare	doi:10.6084/m9.figshare.3469112.v1	https://dx.doi.org/10.6084/m9.figshare.3469112.v1	Barcode recovery and screen analysis	sims-summary.tsv	figshare	doi:10.6084/m9.figshare.3469112.v1	https://dx.doi.org/10.6084/m9.figshare.3469112.v1	1	Methotrexate
S-2	Barcode recovery and screen analysis	A53-3	S-2	a53-3-new/IonXpress_001.R_2014_03_13_13_20_01_user_ICR-34-A53-03.sims.bc	figshare	doi:10.6084/m9.figshare.3469112.v1	https://dx.doi.org/10.6084/m9.figshare.3469112.v1	Barcode recovery and screen analysis	sims-summary.tsv	figshare	doi:10.6084/m9.figshare.3469112.v1	https://dx.doi.org/10.6084/m9.figshare.3469112.v1	2	DMSO
S-92	Barcode recovery and screen analysis	A53-3	S-92	a53-3-new/IonXpress_002.R_2014_03_13_13_20_01_user_ICR-34-A53-03.sims.bc	figshare	doi:10.6084/m9.figshare.3469112.v1	https://dx.doi.org/10.6084/m9.figshare.3469112.v1	Barcode recovery and screen analysis	sims-summary.tsv	figshare	doi:10.6084/m9.figshare.3469112.v1	https://dx.doi.org/10.6084/m9.figshare.3469112.v1	2	DMSO
S-102	Barcode recovery and screen analysis	A53-3	S-102	a53-3-new/IonXpress_003.R_2014_03_13_13_20_01_user_ICR-34-A53-03.sims.bc	figshare	doi:10.6084/m9.figshare.3469112.v1	https://dx.doi.org/10.6084/m9.figshare.3469112.v1	Barcode recovery and screen analysis	sims-summary.tsv	figshare	doi:10.6084/m9.figshare.3469112.v1	https://dx.doi.org/10.6084/m9.figshare.3469112.v1	2	DMSO
S-202	Barcode recovery and screen analysis	A53-3	S-202	a53-3-new/IonXpress_004.R_2014_03_13_13_20_01_user_ICR-34-A53-03.sims.bc	figshare	doi:10.6084/m9.figshare.3469112.v1	https://dx.doi.org/10.6084/m9.figshare.3469112.v1	Barcode recovery and screen analysis	sims-summary.tsv	figshare	doi:10.6084/m9.figshare.3469112.v1	https://dx.doi.org/10.6084/m9.figshare.3469112.v1	2	DMSO
S-12	Barcode recovery and screen analysis	A53-3	S-12	a53-3-new/IonXpress_006.R_2014_03_13_13_20_01_user_ICR-34-A53-03.sims.bc	figshare	doi:10.6084/m9.figshare.3469112.v1	https://dx.doi.org/10.6084/m9.figshare.3469112.v1	Barcode recovery and screen analysis	sims-summary.tsv	figshare	doi:10.6084/m9.figshare.3469112.v1	https://dx.doi.org/10.6084/m9.figshare.3469112.v1	2	BIIB
S-22	Barcode recovery and screen analysis	A53-3	S-22	a53-3-new/IonXpress_007.R_2014_03_13_13_20_01_user_ICR-34-A53-03.sims.bc	figshare	doi:10.6084/m9.figshare.3469112.v1	https://dx.doi.org/10.6084/m9.figshare.3469112.v1	Barcode recovery and screen analysis	sims-summary.tsv	figshare	doi:10.6084/m9.figshare.3469112.v1	https://dx.doi.org/10.6084/m9.figshare.3469112.v1	2	JQ1
S-122	Barcode recovery and screen analysis	A53-3	S-122	a53-3-new/IonXpress_008.R_2014_03_13_13_20_01_user_ICR-34-A53-03.sims.bc	figshare	doi:10.6084/m9.figshare.3469112.v1	https://dx.doi.org/10.6084/m9.figshare.3469112.v1	Barcode recovery and screen analysis	sims-summary.tsv	figshare	doi:10.6084/m9.figshare.3469112.v1	https://dx.doi.org/10.6084/m9.figshare.3469112.v1	2	BMN-673
S-132	Barcode recovery and screen analysis	A53-3	S-132	a53-3-new/IonXpress_009.R_2014_03_13_13_20_01_user_ICR-34-A53-03.sims.bc	figshare	doi:10.6084/m9.figshare.3469112.v1	https://dx.doi.org/10.6084/m9.figshare.3469112.v1	Barcode recovery and screen analysis	sims-summary.tsv	figshare	doi:10.6084/m9.figshare.3469112.v1	https://dx.doi.org/10.6084/m9.figshare.3469112.v1	2	Methotrexate
S-3	Barcode recovery and screen analysis	A53-3	S-3	a53-3-new/IonXpress_010.R_2014_03_13_13_20_01_user_ICR-34-A53-03.sims.bc	figshare	doi:10.6084/m9.figshare.3469112.v1	https://dx.doi.org/10.6084/m9.figshare.3469112.v1	Barcode recovery and screen analysis	sims-summary.tsv	figshare	doi:10.6084/m9.figshare.3469112.v1	https://dx.doi.org/10.6084/m9.figshare.3469112.v1	3	DMSO
S-93	Barcode recovery and screen analysis	A53-3	S-93	a53-3-new/IonXpress_011.R_2014_03_13_13_20_01_user_ICR-34-A53-03.sims.bc	figshare	doi:10.6084/m9.figshare.3469112.v1	https://dx.doi.org/10.6084/m9.figshare.3469112.v1	Barcode recovery and screen analysis	sims-summary.tsv	figshare	doi:10.6084/m9.figshare.3469112.v1	https://dx.doi.org/10.6084/m9.figshare.3469112.v1	3	DMSO
S-103	Barcode recovery and screen analysis	A53-3	S-103	a53-3-new/IonXpress_013.R_2014_03_13_13_20_01_user_ICR-34-A53-03.sims.bc	figshare	doi:10.6084/m9.figshare.3469112.v1	https://dx.doi.org/10.6084/m9.figshare.3469112.v1	Barcode recovery and screen analysis	sims-summary.tsv	figshare	doi:10.6084/m9.figshare.3469112.v1	https://dx.doi.org/10.6084/m9.figshare.3469112.v1	3	DMSO
S-203	Barcode recovery and screen analysis	A53-3	S-203	a53-3-new/IonXpress_014.R_2014_03_13_13_20_01_user_ICR-34-A53-03.sims.bc	figshare	doi:10.6084/m9.figshare.3469112.v1	https://dx.doi.org/10.6084/m9.figshare.3469112.v1	Barcode recovery and screen analysis	sims-summary.tsv	figshare	doi:10.6084/m9.figshare.3469112.v1	https://dx.doi.org/10.6084/m9.figshare.3469112.v1	3	DMSO
S-13	Barcode recovery and screen analysis	A53-3	S-13	a53-3-new/IonXpress_015.R_2014_03_13_13_20_01_user_ICR-34-A53-03.sims.bc	figshare	doi:10.6084/m9.figshare.3469112.v1	https://dx.doi.org/10.6084/m9.figshare.3469112.v1	Barcode recovery and screen analysis	sims-summary.tsv	figshare	doi:10.6084/m9.figshare.3469112.v1	https://dx.doi.org/10.6084/m9.figshare.3469112.v1	3	BIIB
S-23	Barcode recovery and screen analysis	A53-3	S-23	a53-3-new/IonXpress_016.R_2014_03_13_13_20_01_user_ICR-34-A53-03.sims.bc	figshare	doi:10.6084/m9.figshare.3469112.v1	https://dx.doi.org/10.6084/m9.figshare.3469112.v1	Barcode recovery and screen analysis	sims-summary.tsv	figshare	doi:10.6084/m9.figshare.3469112.v1	https://dx.doi.org/10.6084/m9.figshare.3469112.v1	3	JQ1
S-123	Barcode recovery and screen analysis	A53-3	S-123	a53-3-new/IonXpress_028.R_2014_03_13_13_20_01_user_ICR-34-A53-03.sims.bc	figshare	doi:10.6084/m9.figshare.3469112.v1	https://dx.doi.org/10.6084/m9.figshare.3469112.v1	Barcode recovery and screen analysis	sims-summary.tsv	figshare	doi:10.6084/m9.figshare.3469112.v1	https://dx.doi.org/10.6084/m9.figshare.3469112.v1	3	BMN-673
S-133	Barcode recovery and screen analysis	A53-3	S-133	a53-3-new/IonXpress_032.R_2014_03_13_13_20_01_user_ICR-34-A53-03.sims.bc	figshare	doi:10.6084/m9.figshare.3469112.v1	https://dx.doi.org/10.6084/m9.figshare.3469112.v1	Barcode recovery and screen analysis	sims-summary.tsv	figshare	doi:10.6084/m9.figshare.3469112.v1	https://dx.doi.org/10.6084/m9.figshare.3469112.v1	3	Methotrexate
S-1	Barcode recovery and screen analysis	A53-1	S-1	a53-1-new/IonXpress_001.R_2014_02_13_08_50_58_user_ICR-19-A53_01.west.bc	figshare	doi:10.6084/m9.figshare.3469112.v1	https://dx.doi.org/10.6084/m9.figshare.3469112.v1	Barcode recovery and screen analysis	west-summary.tsv	figshare	doi:10.6084/m9.figshare.3469112.v1	https://dx.doi.org/10.6084/m9.figshare.3469112.v1	1	DMSO
S-11	Barcode recovery and screen analysis	A53-1	S-11	a53-1-new/IonXpress_002.R_2014_02_13_08_50_58_user_ICR-19-A53_01.west.bc	figshare	doi:10.6084/m9.figshare.3469112.v1	https://dx.doi.org/10.6084/m9.figshare.3469112.v1	Barcode recovery and screen analysis	west-summary.tsv	figshare	doi:10.6084/m9.figshare.3469112.v1	https://dx.doi.org/10.6084/m9.figshare.3469112.v1	1	BIIB
S-21	Barcode recovery and screen analysis	A53-1	S-21	a53-1-new/IonXpress_003.R_2014_02_13_08_50_58_user_ICR-19-A53_01.west.bc	figshare	doi:10.6084/m9.figshare.3469112.v1	https://dx.doi.org/10.6084/m9.figshare.3469112.v1	Barcode recovery and screen analysis	west-summary.tsv	figshare	doi:10.6084/m9.figshare.3469112.v1	https://dx.doi.org/10.6084/m9.figshare.3469112.v1	1	JQ1
S-41	Barcode recovery and screen analysis	A53-1	S-41	a53-1-new/IonXpress_004.R_2014_02_13_08_50_58_user_ICR-19-A53_01.west.bc	figshare	doi:10.6084/m9.figshare.3469112.v1	https://dx.doi.org/10.6084/m9.figshare.3469112.v1	Barcode recovery and screen analysis	west-summary.tsv	figshare	doi:10.6084/m9.figshare.3469112.v1	https://dx.doi.org/10.6084/m9.figshare.3469112.v1	1	Decitabine
S-51	Barcode recovery and screen analysis	A53-1	S-51	a53-1-new/IonXpress_005.R_2014_02_13_08_50_58_user_ICR-19-A53_01.west.bc	figshare	doi:10.6084/m9.figshare.3469112.v1	https://dx.doi.org/10.6084/m9.figshare.3469112.v1	Barcode recovery and screen analysis	west-summary.tsv	figshare	doi:10.6084/m9.figshare.3469112.v1	https://dx.doi.org/10.6084/m9.figshare.3469112.v1	1	PF04691502
S-81	Barcode recovery and screen analysis	A53-1	S-81	a53-1-new/IonXpress_006.R_2014_02_13_08_50_58_user_ICR-19-A53_01.west.bc	figshare	doi:10.6084/m9.figshare.3469112.v1	https://dx.doi.org/10.6084/m9.figshare.3469112.v1	Barcode recovery and screen analysis	west-summary.tsv	figshare	doi:10.6084/m9.figshare.3469112.v1	https://dx.doi.org/10.6084/m9.figshare.3469112.v1	1	Camptothecin
S-91	Barcode recovery and screen analysis	A53-1	S-91	a53-1-new/IonXpress_007.R_2014_02_13_08_50_58_user_ICR-19-A53_01.west.bc	figshare	doi:10.6084/m9.figshare.3469112.v1	https://dx.doi.org/10.6084/m9.figshare.3469112.v1	Barcode recovery and screen analysis	west-summary.tsv	figshare	doi:10.6084/m9.figshare.3469112.v1	https://dx.doi.org/10.6084/m9.figshare.3469112.v1	1	DMSO
S-101	Barcode recovery and screen analysis	A53-1	S-101	a53-1-new/IonXpress_008.R_2014_02_13_08_50_58_user_ICR-19-A53_01.west.bc	figshare	doi:10.6084/m9.figshare.3469112.v1	https://dx.doi.org/10.6084/m9.figshare.3469112.v1	Barcode recovery and screen analysis	west-summary.tsv	figshare	doi:10.6084/m9.figshare.3469112.v1	https://dx.doi.org/10.6084/m9.figshare.3469112.v1	1	DMSO
S-111	Barcode recovery and screen analysis	A53-1	S-111	a53-1-new/IonXpress_009.R_2014_02_13_08_50_58_user_ICR-19-A53_01.west.bc	figshare	doi:10.6084/m9.figshare.3469112.v1	https://dx.doi.org/10.6084/m9.figshare.3469112.v1	Barcode recovery and screen analysis	west-summary.tsv	figshare	doi:10.6084/m9.figshare.3469112.v1	https://dx.doi.org/10.6084/m9.figshare.3469112.v1	1	Etoposide
S-121	Barcode recovery and screen analysis	A53-1	S-121	a53-1-new/IonXpress_010.R_2014_02_13_08_50_58_user_ICR-19-A53_01.west.bc	figshare	doi:10.6084/m9.figshare.3469112.v1	https://dx.doi.org/10.6084/m9.figshare.3469112.v1	Barcode recovery and screen analysis	west-summary.tsv	figshare	doi:10.6084/m9.figshare.3469112.v1	https://dx.doi.org/10.6084/m9.figshare.3469112.v1	1	BMN-673
S-161	Barcode recovery and screen analysis	A53-1	S-161	a53-1-new/IonXpress_011.R_2014_02_13_08_50_58_user_ICR-19-A53_01.west.bc	figshare	doi:10.6084/m9.figshare.3469112.v1	https://dx.doi.org/10.6084/m9.figshare.3469112.v1	Barcode recovery and screen analysis	west-summary.tsv	figshare	doi:10.6084/m9.figshare.3469112.v1	https://dx.doi.org/10.6084/m9.figshare.3469112.v1	1	Bleomycin
S-181	Barcode recovery and screen analysis	A53-1	S-181	a53-1-new/IonXpress_013.R_2014_02_13_08_50_58_user_ICR-19-A53_01.west.bc	figshare	doi:10.6084/m9.figshare.3469112.v1	https://dx.doi.org/10.6084/m9.figshare.3469112.v1	Barcode recovery and screen analysis	west-summary.tsv	figshare	doi:10.6084/m9.figshare.3469112.v1	https://dx.doi.org/10.6084/m9.figshare.3469112.v1	1	AT13387
S-201	Barcode recovery and screen analysis	A53-1	S-201	a53-1-new/IonXpress_014.R_2014_02_13_08_50_58_user_ICR-19-A53_01.west.bc	figshare	doi:10.6084/m9.figshare.3469112.v1	https://dx.doi.org/10.6084/m9.figshare.3469112.v1	Barcode recovery and screen analysis	west-summary.tsv	figshare	doi:10.6084/m9.figshare.3469112.v1	https://dx.doi.org/10.6084/m9.figshare.3469112.v1	1	DMSO
S-211	Barcode recovery and screen analysis	A53-1	S-211	a53-1-new/IonXpress_015.R_2014_02_13_08_50_58_user_ICR-19-A53_01.west.bc	figshare	doi:10.6084/m9.figshare.3469112.v1	https://dx.doi.org/10.6084/m9.figshare.3469112.v1	Barcode recovery and screen analysis	west-summary.tsv	figshare	doi:10.6084/m9.figshare.3469112.v1	https://dx.doi.org/10.6084/m9.figshare.3469112.v1	1	KW2478
S-271	Barcode recovery and screen analysis	A53-1	S-271	a53-1-new/IonXpress_028.R_2014_02_13_08_50_58_user_ICR-19-A53_01.west.bc	figshare	doi:10.6084/m9.figshare.3469112.v1	https://dx.doi.org/10.6084/m9.figshare.3469112.v1	Barcode recovery and screen analysis	west-summary.tsv	figshare	doi:10.6084/m9.figshare.3469112.v1	https://dx.doi.org/10.6084/m9.figshare.3469112.v1	1	MK1175
S-171	Barcode recovery and screen analysis	A53-1	S-171	a53-1-new/IonXpress_032.R_2014_02_13_08_50_58_user_ICR-19-A53_01.west.bc	figshare	doi:10.6084/m9.figshare.3469112.v1	https://dx.doi.org/10.6084/m9.figshare.3469112.v1	Barcode recovery and screen analysis	west-summary.tsv	figshare	doi:10.6084/m9.figshare.3469112.v1	https://dx.doi.org/10.6084/m9.figshare.3469112.v1	1	17-AAG
S-110	Barcode recovery and screen analysis	A53-10	S-110	a53-10/IonXpress_001.R_2014_08_14_16_57_10_user_ICR-47-A53-10.west.bc	figshare	doi:10.6084/m9.figshare.3469112.v1	https://dx.doi.org/10.6084/m9.figshare.3469112.v1	Barcode recovery and screen analysis	west-summary.tsv	figshare	doi:10.6084/m9.figshare.3469112.v1	https://dx.doi.org/10.6084/m9.figshare.3469112.v1	10	DMSO
S-20	Barcode recovery and screen analysis	A53-10	S-20	a53-10/IonXpress_002.R_2014_08_14_16_57_10_user_ICR-47-A53-10.west.bc	figshare	doi:10.6084/m9.figshare.3469112.v1	https://dx.doi.org/10.6084/m9.figshare.3469112.v1	Barcode recovery and screen analysis	west-summary.tsv	figshare	doi:10.6084/m9.figshare.3469112.v1	https://dx.doi.org/10.6084/m9.figshare.3469112.v1	10	BIIB
S-50	Barcode recovery and screen analysis	A53-10	S-50	a53-10/IonXpress_004.R_2014_08_14_16_57_10_user_ICR-47-A53-10.west.bc	figshare	doi:10.6084/m9.figshare.3469112.v1	https://dx.doi.org/10.6084/m9.figshare.3469112.v1	Barcode recovery and screen analysis	west-summary.tsv	figshare	doi:10.6084/m9.figshare.3469112.v1	https://dx.doi.org/10.6084/m9.figshare.3469112.v1	10	Decitabine
S-10	Barcode recovery and screen analysis	A53-10	S-10	a53-10/IonXpress_006.R_2014_08_14_16_57_10_user_ICR-47-A53-10.west.bc	figshare	doi:10.6084/m9.figshare.3469112.v1	https://dx.doi.org/10.6084/m9.figshare.3469112.v1	Barcode recovery and screen analysis	west-summary.tsv	figshare	doi:10.6084/m9.figshare.3469112.v1	https://dx.doi.org/10.6084/m9.figshare.3469112.v1	10	DMSO
S-90	Barcode recovery and screen analysis	A53-10	S-90	a53-10/IonXpress_007.R_2014_08_14_16_57_10_user_ICR-47-A53-10.west.bc	figshare	doi:10.6084/m9.figshare.3469112.v1	https://dx.doi.org/10.6084/m9.figshare.3469112.v1	Barcode recovery and screen analysis	west-summary.tsv	figshare	doi:10.6084/m9.figshare.3469112.v1	https://dx.doi.org/10.6084/m9.figshare.3469112.v1	10	Camptothecin
S-120	Barcode recovery and screen analysis	A53-10	S-120	a53-10/IonXpress_008.R_2014_08_14_16_57_10_user_ICR-47-A53-10.west.bc	figshare	doi:10.6084/m9.figshare.3469112.v1	https://dx.doi.org/10.6084/m9.figshare.3469112.v1	Barcode recovery and screen analysis	west-summary.tsv	figshare	doi:10.6084/m9.figshare.3469112.v1	https://dx.doi.org/10.6084/m9.figshare.3469112.v1	10	Etoposide
S-130	Barcode recovery and screen analysis	A53-10	S-130	a53-10/IonXpress_009.R_2014_08_14_16_57_10_user_ICR-47-A53-10.west.bc	figshare	doi:10.6084/m9.figshare.3469112.v1	https://dx.doi.org/10.6084/m9.figshare.3469112.v1	Barcode recovery and screen analysis	west-summary.tsv	figshare	doi:10.6084/m9.figshare.3469112.v1	https://dx.doi.org/10.6084/m9.figshare.3469112.v1	10	BMN-673
S-140	Barcode recovery and screen analysis	A53-10	S-140	a53-10/IonXpress_010.R_2014_08_14_16_57_10_user_ICR-47-A53-10.west.bc	figshare	doi:10.6084/m9.figshare.3469112.v1	https://dx.doi.org/10.6084/m9.figshare.3469112.v1	Barcode recovery and screen analysis	west-summary.tsv	figshare	doi:10.6084/m9.figshare.3469112.v1	https://dx.doi.org/10.6084/m9.figshare.3469112.v1	10	Methotrexate
S-170	Barcode recovery and screen analysis	A53-10	S-170	a53-10/IonXpress_011.R_2014_08_14_16_57_10_user_ICR-47-A53-10.west.bc	figshare	doi:10.6084/m9.figshare.3469112.v1	https://dx.doi.org/10.6084/m9.figshare.3469112.v1	Barcode recovery and screen analysis	west-summary.tsv	figshare	doi:10.6084/m9.figshare.3469112.v1	https://dx.doi.org/10.6084/m9.figshare.3469112.v1	10	Bleomycin
S-190	Barcode recovery and screen analysis	A53-10	S-190	a53-10/IonXpress_013.R_2014_08_14_16_57_10_user_ICR-47-A53-10.west.bc	figshare	doi:10.6084/m9.figshare.3469112.v1	https://dx.doi.org/10.6084/m9.figshare.3469112.v1	Barcode recovery and screen analysis	west-summary.tsv	figshare	doi:10.6084/m9.figshare.3469112.v1	https://dx.doi.org/10.6084/m9.figshare.3469112.v1	10	AT13387
S-220	Barcode recovery and screen analysis	A53-10	S-220	a53-10/IonXpress_015.R_2014_08_14_16_57_10_user_ICR-47-A53-10.west.bc	figshare	doi:10.6084/m9.figshare.3469112.v1	https://dx.doi.org/10.6084/m9.figshare.3469112.v1	Barcode recovery and screen analysis	west-summary.tsv	figshare	doi:10.6084/m9.figshare.3469112.v1	https://dx.doi.org/10.6084/m9.figshare.3469112.v1	10	KW2478
S-60	Barcode recovery and screen analysis	A53-10	S-60	a53-10/IonXpress_024.R_2014_08_14_16_57_10_user_ICR-47-A53-10.west.bc	figshare	doi:10.6084/m9.figshare.3469112.v1	https://dx.doi.org/10.6084/m9.figshare.3469112.v1	Barcode recovery and screen analysis	west-summary.tsv	figshare	doi:10.6084/m9.figshare.3469112.v1	https://dx.doi.org/10.6084/m9.figshare.3469112.v1	10	PF04691502
S-100	Barcode recovery and screen analysis	A53-10	S-100	a53-10/IonXpress_025.R_2014_08_14_16_57_10_user_ICR-47-A53-10.west.bc	figshare	doi:10.6084/m9.figshare.3469112.v1	https://dx.doi.org/10.6084/m9.figshare.3469112.v1	Barcode recovery and screen analysis	west-summary.tsv	figshare	doi:10.6084/m9.figshare.3469112.v1	https://dx.doi.org/10.6084/m9.figshare.3469112.v1	10	DMSO
S-180	Barcode recovery and screen analysis	A53-10	S-180	a53-10/IonXpress_028.R_2014_08_14_16_57_10_user_ICR-47-A53-10.west.bc	figshare	doi:10.6084/m9.figshare.3469112.v1	https://dx.doi.org/10.6084/m9.figshare.3469112.v1	Barcode recovery and screen analysis	west-summary.tsv	figshare	doi:10.6084/m9.figshare.3469112.v1	https://dx.doi.org/10.6084/m9.figshare.3469112.v1	10	17-AAG
HP_01_D1	Barcode recovery and screen analysis	A53-2	HP_01_D1	a53-2-new/IonXpress_001.R_2014_03_05_10_05_55_user_ICR-32-A53_02.west.bc	figshare	doi:10.6084/m9.figshare.3469112.v1	https://dx.doi.org/10.6084/m9.figshare.3469112.v1	Barcode recovery and screen analysis	west-summary.tsv	figshare	doi:10.6084/m9.figshare.3469112.v1	https://dx.doi.org/10.6084/m9.figshare.3469112.v1	2spk	DMSO
HP_02_D2	Barcode recovery and screen analysis	A53-2	HP_02_D2	a53-2-new/IonXpress_002.R_2014_03_05_10_05_55_user_ICR-32-A53_02.west.bc	figshare	doi:10.6084/m9.figshare.3469112.v1	https://dx.doi.org/10.6084/m9.figshare.3469112.v1	Barcode recovery and screen analysis	west-summary.tsv	figshare	doi:10.6084/m9.figshare.3469112.v1	https://dx.doi.org/10.6084/m9.figshare.3469112.v1	2spk	DMSO
HP_03_D4	Barcode recovery and screen analysis	A53-2	HP_03_D4	a53-2-new/IonXpress_003.R_2014_03_05_10_05_55_user_ICR-32-A53_02.west.bc	figshare	doi:10.6084/m9.figshare.3469112.v1	https://dx.doi.org/10.6084/m9.figshare.3469112.v1	Barcode recovery and screen analysis	west-summary.tsv	figshare	doi:10.6084/m9.figshare.3469112.v1	https://dx.doi.org/10.6084/m9.figshare.3469112.v1	2spk	DMSO
HP_04_O1	Barcode recovery and screen analysis	A53-2	HP_04_O1	a53-2-new/IonXpress_004.R_2014_03_05_10_05_55_user_ICR-32-A53_02.west.bc	figshare	doi:10.6084/m9.figshare.3469112.v1	https://dx.doi.org/10.6084/m9.figshare.3469112.v1	Barcode recovery and screen analysis	west-summary.tsv	figshare	doi:10.6084/m9.figshare.3469112.v1	https://dx.doi.org/10.6084/m9.figshare.3469112.v1	2spk	Olaparib
HP_06_O3	Barcode recovery and screen analysis	A53-2	HP_06_O3	a53-2-new/IonXpress_006.R_2014_03_05_10_05_55_user_ICR-32-A53_02.west.bc	figshare	doi:10.6084/m9.figshare.3469112.v1	https://dx.doi.org/10.6084/m9.figshare.3469112.v1	Barcode recovery and screen analysis	west-summary.tsv	figshare	doi:10.6084/m9.figshare.3469112.v1	https://dx.doi.org/10.6084/m9.figshare.3469112.v1	2spk	Olaparib
HP_07_B1	Barcode recovery and screen analysis	A53-2	HP_07_B1	a53-2-new/IonXpress_007.R_2014_03_05_10_05_55_user_ICR-32-A53_02.west.bc	figshare	doi:10.6084/m9.figshare.3469112.v1	https://dx.doi.org/10.6084/m9.figshare.3469112.v1	Barcode recovery and screen analysis	west-summary.tsv	figshare	doi:10.6084/m9.figshare.3469112.v1	https://dx.doi.org/10.6084/m9.figshare.3469112.v1	2spk	BMN-673
HP_08_B2	Barcode recovery and screen analysis	A53-2	HP_08_B2	a53-2-new/IonXpress_008.R_2014_03_05_10_05_55_user_ICR-32-A53_02.west.bc	figshare	doi:10.6084/m9.figshare.3469112.v1	https://dx.doi.org/10.6084/m9.figshare.3469112.v1	Barcode recovery and screen analysis	west-summary.tsv	figshare	doi:10.6084/m9.figshare.3469112.v1	https://dx.doi.org/10.6084/m9.figshare.3469112.v1	2spk	BMN-673
HP_09_B3	Barcode recovery and screen analysis	A53-2	HP_09_B3	a53-2-new/IonXpress_009.R_2014_03_05_10_05_55_user_ICR-32-A53_02.west.bc	figshare	doi:10.6084/m9.figshare.3469112.v1	https://dx.doi.org/10.6084/m9.figshare.3469112.v1	Barcode recovery and screen analysis	west-summary.tsv	figshare	doi:10.6084/m9.figshare.3469112.v1	https://dx.doi.org/10.6084/m9.figshare.3469112.v1	2spk	BMN-673
HP_05_O2	Barcode recovery and screen analysis	A53-2	HP_05_O2	a53-2-new/IonXpress_010.R_2014_03_05_10_05_55_user_ICR-32-A53_02.west.bc	figshare	doi:10.6084/m9.figshare.3469112.v1	https://dx.doi.org/10.6084/m9.figshare.3469112.v1	Barcode recovery and screen analysis	west-summary.tsv	figshare	doi:10.6084/m9.figshare.3469112.v1	https://dx.doi.org/10.6084/m9.figshare.3469112.v1	2spk	Olaparib
S-131	Barcode recovery and screen analysis	A53-2	S-131	a53-2-new/IonXpress_013.R_2014_03_05_10_05_55_user_ICR-32-A53_02.west.bc	figshare	doi:10.6084/m9.figshare.3469112.v1	https://dx.doi.org/10.6084/m9.figshare.3469112.v1	Barcode recovery and screen analysis	west-summary.tsv	figshare	doi:10.6084/m9.figshare.3469112.v1	https://dx.doi.org/10.6084/m9.figshare.3469112.v1	1	Methotrexate
S-2	Barcode recovery and screen analysis	A53-3	S-2	a53-3-new/IonXpress_001.R_2014_03_13_13_20_01_user_ICR-34-A53-03.west.bc	figshare	doi:10.6084/m9.figshare.3469112.v1	https://dx.doi.org/10.6084/m9.figshare.3469112.v1	Barcode recovery and screen analysis	west-summary.tsv	figshare	doi:10.6084/m9.figshare.3469112.v1	https://dx.doi.org/10.6084/m9.figshare.3469112.v1	2	DMSO
S-92	Barcode recovery and screen analysis	A53-3	S-92	a53-3-new/IonXpress_002.R_2014_03_13_13_20_01_user_ICR-34-A53-03.west.bc	figshare	doi:10.6084/m9.figshare.3469112.v1	https://dx.doi.org/10.6084/m9.figshare.3469112.v1	Barcode recovery and screen analysis	west-summary.tsv	figshare	doi:10.6084/m9.figshare.3469112.v1	https://dx.doi.org/10.6084/m9.figshare.3469112.v1	2	DMSO
S-102	Barcode recovery and screen analysis	A53-3	S-102	a53-3-new/IonXpress_003.R_2014_03_13_13_20_01_user_ICR-34-A53-03.west.bc	figshare	doi:10.6084/m9.figshare.3469112.v1	https://dx.doi.org/10.6084/m9.figshare.3469112.v1	Barcode recovery and screen analysis	west-summary.tsv	figshare	doi:10.6084/m9.figshare.3469112.v1	https://dx.doi.org/10.6084/m9.figshare.3469112.v1	2	DMSO
S-202	Barcode recovery and screen analysis	A53-3	S-202	a53-3-new/IonXpress_004.R_2014_03_13_13_20_01_user_ICR-34-A53-03.west.bc	figshare	doi:10.6084/m9.figshare.3469112.v1	https://dx.doi.org/10.6084/m9.figshare.3469112.v1	Barcode recovery and screen analysis	west-summary.tsv	figshare	doi:10.6084/m9.figshare.3469112.v1	https://dx.doi.org/10.6084/m9.figshare.3469112.v1	2	DMSO
S-12	Barcode recovery and screen analysis	A53-3	S-12	a53-3-new/IonXpress_006.R_2014_03_13_13_20_01_user_ICR-34-A53-03.west.bc	figshare	doi:10.6084/m9.figshare.3469112.v1	https://dx.doi.org/10.6084/m9.figshare.3469112.v1	Barcode recovery and screen analysis	west-summary.tsv	figshare	doi:10.6084/m9.figshare.3469112.v1	https://dx.doi.org/10.6084/m9.figshare.3469112.v1	2	BIIB
S-22	Barcode recovery and screen analysis	A53-3	S-22	a53-3-new/IonXpress_007.R_2014_03_13_13_20_01_user_ICR-34-A53-03.west.bc	figshare	doi:10.6084/m9.figshare.3469112.v1	https://dx.doi.org/10.6084/m9.figshare.3469112.v1	Barcode recovery and screen analysis	west-summary.tsv	figshare	doi:10.6084/m9.figshare.3469112.v1	https://dx.doi.org/10.6084/m9.figshare.3469112.v1	2	JQ1
S-122	Barcode recovery and screen analysis	A53-3	S-122	a53-3-new/IonXpress_008.R_2014_03_13_13_20_01_user_ICR-34-A53-03.west.bc	figshare	doi:10.6084/m9.figshare.3469112.v1	https://dx.doi.org/10.6084/m9.figshare.3469112.v1	Barcode recovery and screen analysis	west-summary.tsv	figshare	doi:10.6084/m9.figshare.3469112.v1	https://dx.doi.org/10.6084/m9.figshare.3469112.v1	2	BMN-673
S-132	Barcode recovery and screen analysis	A53-3	S-132	a53-3-new/IonXpress_009.R_2014_03_13_13_20_01_user_ICR-34-A53-03.west.bc	figshare	doi:10.6084/m9.figshare.3469112.v1	https://dx.doi.org/10.6084/m9.figshare.3469112.v1	Barcode recovery and screen analysis	west-summary.tsv	figshare	doi:10.6084/m9.figshare.3469112.v1	https://dx.doi.org/10.6084/m9.figshare.3469112.v1	2	Methotrexate
S-3	Barcode recovery and screen analysis	A53-3	S-3	a53-3-new/IonXpress_010.R_2014_03_13_13_20_01_user_ICR-34-A53-03.west.bc	figshare	doi:10.6084/m9.figshare.3469112.v1	https://dx.doi.org/10.6084/m9.figshare.3469112.v1	Barcode recovery and screen analysis	west-summary.tsv	figshare	doi:10.6084/m9.figshare.3469112.v1	https://dx.doi.org/10.6084/m9.figshare.3469112.v1	3	DMSO
S-93	Barcode recovery and screen analysis	A53-3	S-93	a53-3-new/IonXpress_011.R_2014_03_13_13_20_01_user_ICR-34-A53-03.west.bc	figshare	doi:10.6084/m9.figshare.3469112.v1	https://dx.doi.org/10.6084/m9.figshare.3469112.v1	Barcode recovery and screen analysis	west-summary.tsv	figshare	doi:10.6084/m9.figshare.3469112.v1	https://dx.doi.org/10.6084/m9.figshare.3469112.v1	3	DMSO
S-103	Barcode recovery and screen analysis	A53-3	S-103	a53-3-new/IonXpress_013.R_2014_03_13_13_20_01_user_ICR-34-A53-03.west.bc	figshare	doi:10.6084/m9.figshare.3469112.v1	https://dx.doi.org/10.6084/m9.figshare.3469112.v1	Barcode recovery and screen analysis	west-summary.tsv	figshare	doi:10.6084/m9.figshare.3469112.v1	https://dx.doi.org/10.6084/m9.figshare.3469112.v1	3	DMSO
S-203	Barcode recovery and screen analysis	A53-3	S-203	a53-3-new/IonXpress_014.R_2014_03_13_13_20_01_user_ICR-34-A53-03.west.bc	figshare	doi:10.6084/m9.figshare.3469112.v1	https://dx.doi.org/10.6084/m9.figshare.3469112.v1	Barcode recovery and screen analysis	west-summary.tsv	figshare	doi:10.6084/m9.figshare.3469112.v1	https://dx.doi.org/10.6084/m9.figshare.3469112.v1	3	DMSO
S-13	Barcode recovery and screen analysis	A53-3	S-13	a53-3-new/IonXpress_015.R_2014_03_13_13_20_01_user_ICR-34-A53-03.west.bc	figshare	doi:10.6084/m9.figshare.3469112.v1	https://dx.doi.org/10.6084/m9.figshare.3469112.v1	Barcode recovery and screen analysis	west-summary.tsv	figshare	doi:10.6084/m9.figshare.3469112.v1	https://dx.doi.org/10.6084/m9.figshare.3469112.v1	3	BIIB
S-23	Barcode recovery and screen analysis	A53-3	S-23	a53-3-new/IonXpress_016.R_2014_03_13_13_20_01_user_ICR-34-A53-03.west.bc	figshare	doi:10.6084/m9.figshare.3469112.v1	https://dx.doi.org/10.6084/m9.figshare.3469112.v1	Barcode recovery and screen analysis	west-summary.tsv	figshare	doi:10.6084/m9.figshare.3469112.v1	https://dx.doi.org/10.6084/m9.figshare.3469112.v1	3	JQ1
S-123	Barcode recovery and screen analysis	A53-3	S-123	a53-3-new/IonXpress_028.R_2014_03_13_13_20_01_user_ICR-34-A53-03.west.bc	figshare	doi:10.6084/m9.figshare.3469112.v1	https://dx.doi.org/10.6084/m9.figshare.3469112.v1	Barcode recovery and screen analysis	west-summary.tsv	figshare	doi:10.6084/m9.figshare.3469112.v1	https://dx.doi.org/10.6084/m9.figshare.3469112.v1	3	BMN-673
S-133	Barcode recovery and screen analysis	A53-3	S-133	a53-3-new/IonXpress_032.R_2014_03_13_13_20_01_user_ICR-34-A53-03.west.bc	figshare	doi:10.6084/m9.figshare.3469112.v1	https://dx.doi.org/10.6084/m9.figshare.3469112.v1	Barcode recovery and screen analysis	west-summary.tsv	figshare	doi:10.6084/m9.figshare.3469112.v1	https://dx.doi.org/10.6084/m9.figshare.3469112.v1	3	Methotrexate
S-4	Barcode recovery and screen analysis	A53-4	S-4	a53-4-new/IonXpress_001.R_2014_03_07_12_49_22_user_ICR-33-A53-04.A53-04.S-4.west.bc	figshare	doi:10.6084/m9.figshare.3469112.v1	https://dx.doi.org/10.6084/m9.figshare.3469112.v1	Barcode recovery and screen analysis	west-summary.tsv	figshare	doi:10.6084/m9.figshare.3469112.v1	https://dx.doi.org/10.6084/m9.figshare.3469112.v1	4	DMSO
S-94	Barcode recovery and screen analysis	A53-4	S-94	a53-4-new/IonXpress_002.R_2014_03_07_12_49_22_user_ICR-33-A53-04.A53-04.S-94.west.bc	figshare	doi:10.6084/m9.figshare.3469112.v1	https://dx.doi.org/10.6084/m9.figshare.3469112.v1	Barcode recovery and screen analysis	west-summary.tsv	figshare	doi:10.6084/m9.figshare.3469112.v1	https://dx.doi.org/10.6084/m9.figshare.3469112.v1	4	DMSO
S-2-rep1	Barcode recovery and screen analysis	A53-4	S-2-rep1	a53-4-new/IonXpress_003.R_2014_03_07_12_49_22_user_ICR-33-A53-04.A53-04.S-2.west.bc	figshare	doi:10.6084/m9.figshare.3469112.v1	https://dx.doi.org/10.6084/m9.figshare.3469112.v1	Barcode recovery and screen analysis	west-summary.tsv	figshare	doi:10.6084/m9.figshare.3469112.v1	https://dx.doi.org/10.6084/m9.figshare.3469112.v1	2	DMSO
S-204	Barcode recovery and screen analysis	A53-4	S-204	a53-4-new/IonXpress_004.R_2014_03_07_12_49_22_user_ICR-33-A53-04.A53-04.S-204.west.bc	figshare	doi:10.6084/m9.figshare.3469112.v1	https://dx.doi.org/10.6084/m9.figshare.3469112.v1	Barcode recovery and screen analysis	west-summary.tsv	figshare	doi:10.6084/m9.figshare.3469112.v1	https://dx.doi.org/10.6084/m9.figshare.3469112.v1	4	DMSO
S-24	Barcode recovery and screen analysis	A53-4	S-24	a53-4-new/IonXpress_007.R_2014_03_07_12_49_22_user_ICR-33-A53-04.A53-04.S-24.west.bc	figshare	doi:10.6084/m9.figshare.3469112.v1	https://dx.doi.org/10.6084/m9.figshare.3469112.v1	Barcode recovery and screen analysis	west-summary.tsv	figshare	doi:10.6084/m9.figshare.3469112.v1	https://dx.doi.org/10.6084/m9.figshare.3469112.v1	4	JQ1
S-124	Barcode recovery and screen analysis	A53-4	S-124	a53-4-new/IonXpress_008.R_2014_03_07_12_49_22_user_ICR-33-A53-04.A53-04.S-124.west.bc	figshare	doi:10.6084/m9.figshare.3469112.v1	https://dx.doi.org/10.6084/m9.figshare.3469112.v1	Barcode recovery and screen analysis	west-summary.tsv	figshare	doi:10.6084/m9.figshare.3469112.v1	https://dx.doi.org/10.6084/m9.figshare.3469112.v1	4	BMN-673
S-2-rep2	Barcode recovery and screen analysis	A53-4	S-2-rep2	a53-4-new/IonXpress_010.R_2014_03_07_12_49_22_user_ICR-33-A53-04.A53-04.S-2.west.bc	figshare	doi:10.6084/m9.figshare.3469112.v1	https://dx.doi.org/10.6084/m9.figshare.3469112.v1	Barcode recovery and screen analysis	west-summary.tsv	figshare	doi:10.6084/m9.figshare.3469112.v1	https://dx.doi.org/10.6084/m9.figshare.3469112.v1	2	DMSO
S-95	Barcode recovery and screen analysis	A53-4	S-95	a53-4-new/IonXpress_011.R_2014_03_07_12_49_22_user_ICR-33-A53-04.A53-04.S-95.west.bc	figshare	doi:10.6084/m9.figshare.3469112.v1	https://dx.doi.org/10.6084/m9.figshare.3469112.v1	Barcode recovery and screen analysis	west-summary.tsv	figshare	doi:10.6084/m9.figshare.3469112.v1	https://dx.doi.org/10.6084/m9.figshare.3469112.v1	5	DMSO
S-2-rep3	Barcode recovery and screen analysis	A53-4	S-2-rep3	a53-4-new/IonXpress_013.R_2014_03_07_12_49_22_user_ICR-33-A53-04.A53-04.S-2.west.bc	figshare	doi:10.6084/m9.figshare.3469112.v1	https://dx.doi.org/10.6084/m9.figshare.3469112.v1	Barcode recovery and screen analysis	west-summary.tsv	figshare	doi:10.6084/m9.figshare.3469112.v1	https://dx.doi.org/10.6084/m9.figshare.3469112.v1	2	DMSO
S-2-rep4	Barcode recovery and screen analysis	A53-4	S-2-rep4	a53-4-new/IonXpress_014.R_2014_03_07_12_49_22_user_ICR-33-A53-04.A53-04.S-2.west.bc	figshare	doi:10.6084/m9.figshare.3469112.v1	https://dx.doi.org/10.6084/m9.figshare.3469112.v1	Barcode recovery and screen analysis	west-summary.tsv	figshare	doi:10.6084/m9.figshare.3469112.v1	https://dx.doi.org/10.6084/m9.figshare.3469112.v1	2	DMSO
S-15	Barcode recovery and screen analysis	A53-4	S-15	a53-4-new/IonXpress_015.R_2014_03_07_12_49_22_user_ICR-33-A53-04.A53-04.S-15.west.bc	figshare	doi:10.6084/m9.figshare.3469112.v1	https://dx.doi.org/10.6084/m9.figshare.3469112.v1	Barcode recovery and screen analysis	west-summary.tsv	figshare	doi:10.6084/m9.figshare.3469112.v1	https://dx.doi.org/10.6084/m9.figshare.3469112.v1	5	BIIB
S-25	Barcode recovery and screen analysis	A53-4	S-25	a53-4-new/IonXpress_016.R_2014_03_07_12_49_22_user_ICR-33-A53-04.A53-04.S-25.west.bc	figshare	doi:10.6084/m9.figshare.3469112.v1	https://dx.doi.org/10.6084/m9.figshare.3469112.v1	Barcode recovery and screen analysis	west-summary.tsv	figshare	doi:10.6084/m9.figshare.3469112.v1	https://dx.doi.org/10.6084/m9.figshare.3469112.v1	5	JQ1
S-125	Barcode recovery and screen analysis	A53-4	S-125	a53-4-new/IonXpress_028.R_2014_03_07_12_49_22_user_ICR-33-A53-04.A53-04.S-125.west.bc	figshare	doi:10.6084/m9.figshare.3469112.v1	https://dx.doi.org/10.6084/m9.figshare.3469112.v1	Barcode recovery and screen analysis	west-summary.tsv	figshare	doi:10.6084/m9.figshare.3469112.v1	https://dx.doi.org/10.6084/m9.figshare.3469112.v1	5	BMN-673
S-135	Barcode recovery and screen analysis	A53-4	S-135	a53-4-new/IonXpress_032.R_2014_03_07_12_49_22_user_ICR-33-A53-04.A53-04.S-135.west.bc	figshare	doi:10.6084/m9.figshare.3469112.v1	https://dx.doi.org/10.6084/m9.figshare.3469112.v1	Barcode recovery and screen analysis	west-summary.tsv	figshare	doi:10.6084/m9.figshare.3469112.v1	https://dx.doi.org/10.6084/m9.figshare.3469112.v1	5	Methotrexate
S-106	Barcode recovery and screen analysis	A53-6	S-106	a53-6/IonXpress_001.R_2014_06_04_11_23_17_user_ICR-39-A53-6.west.bc	figshare	doi:10.6084/m9.figshare.3469112.v1	https://dx.doi.org/10.6084/m9.figshare.3469112.v1	Barcode recovery and screen analysis	west-summary.tsv	figshare	doi:10.6084/m9.figshare.3469112.v1	https://dx.doi.org/10.6084/m9.figshare.3469112.v1	6	DMSO
S-116	Barcode recovery and screen analysis	A53-6	S-116	a53-6/IonXpress_002.R_2014_06_04_11_23_17_user_ICR-39-A53-6.west.bc	figshare	doi:10.6084/m9.figshare.3469112.v1	https://dx.doi.org/10.6084/m9.figshare.3469112.v1	Barcode recovery and screen analysis	west-summary.tsv	figshare	doi:10.6084/m9.figshare.3469112.v1	https://dx.doi.org/10.6084/m9.figshare.3469112.v1	6	Etoposide
S-126	Barcode recovery and screen analysis	A53-6	S-126	a53-6/IonXpress_003.R_2014_06_04_11_23_17_user_ICR-39-A53-6.west.bc	figshare	doi:10.6084/m9.figshare.3469112.v1	https://dx.doi.org/10.6084/m9.figshare.3469112.v1	Barcode recovery and screen analysis	west-summary.tsv	figshare	doi:10.6084/m9.figshare.3469112.v1	https://dx.doi.org/10.6084/m9.figshare.3469112.v1	6	BMN-673
S-16	Barcode recovery and screen analysis	A53-6	S-16	a53-6/IonXpress_006.R_2014_06_04_11_23_17_user_ICR-39-A53-6.west.bc	figshare	doi:10.6084/m9.figshare.3469112.v1	https://dx.doi.org/10.6084/m9.figshare.3469112.v1	Barcode recovery and screen analysis	west-summary.tsv	figshare	doi:10.6084/m9.figshare.3469112.v1	https://dx.doi.org/10.6084/m9.figshare.3469112.v1	6	BIIB
S-166	Barcode recovery and screen analysis	A53-6	S-166	a53-6/IonXpress_007.R_2014_06_04_11_23_17_user_ICR-39-A53-6.west.bc	figshare	doi:10.6084/m9.figshare.3469112.v1	https://dx.doi.org/10.6084/m9.figshare.3469112.v1	Barcode recovery and screen analysis	west-summary.tsv	figshare	doi:10.6084/m9.figshare.3469112.v1	https://dx.doi.org/10.6084/m9.figshare.3469112.v1	6	Bleomycin
S-186	Barcode recovery and screen analysis	A53-6	S-186	a53-6/IonXpress_009.R_2014_06_04_11_23_17_user_ICR-39-A53-6.west.bc	figshare	doi:10.6084/m9.figshare.3469112.v1	https://dx.doi.org/10.6084/m9.figshare.3469112.v1	Barcode recovery and screen analysis	west-summary.tsv	figshare	doi:10.6084/m9.figshare.3469112.v1	https://dx.doi.org/10.6084/m9.figshare.3469112.v1	6	AT13387
S-206	Barcode recovery and screen analysis	A53-6	S-206	a53-6/IonXpress_010.R_2014_06_04_11_23_17_user_ICR-39-A53-6.west.bc	figshare	doi:10.6084/m9.figshare.3469112.v1	https://dx.doi.org/10.6084/m9.figshare.3469112.v1	Barcode recovery and screen analysis	west-summary.tsv	figshare	doi:10.6084/m9.figshare.3469112.v1	https://dx.doi.org/10.6084/m9.figshare.3469112.v1	6	DMSO
S-216	Barcode recovery and screen analysis	A53-6	S-216	a53-6/IonXpress_011.R_2014_06_04_11_23_17_user_ICR-39-A53-6.west.bc	figshare	doi:10.6084/m9.figshare.3469112.v1	https://dx.doi.org/10.6084/m9.figshare.3469112.v1	Barcode recovery and screen analysis	west-summary.tsv	figshare	doi:10.6084/m9.figshare.3469112.v1	https://dx.doi.org/10.6084/m9.figshare.3469112.v1	6	KW2478
S-26	Barcode recovery and screen analysis	A53-6	S-26	a53-6/IonXpress_013.R_2014_06_04_11_23_17_user_ICR-39-A53-6.west.bc	figshare	doi:10.6084/m9.figshare.3469112.v1	https://dx.doi.org/10.6084/m9.figshare.3469112.v1	Barcode recovery and screen analysis	west-summary.tsv	figshare	doi:10.6084/m9.figshare.3469112.v1	https://dx.doi.org/10.6084/m9.figshare.3469112.v1	6	JQ1
S-46	Barcode recovery and screen analysis	A53-6	S-46	a53-6/IonXpress_015.R_2014_06_04_11_23_17_user_ICR-39-A53-6.west.bc	figshare	doi:10.6084/m9.figshare.3469112.v1	https://dx.doi.org/10.6084/m9.figshare.3469112.v1	Barcode recovery and screen analysis	west-summary.tsv	figshare	doi:10.6084/m9.figshare.3469112.v1	https://dx.doi.org/10.6084/m9.figshare.3469112.v1	6	Decitabine
S-86	Barcode recovery and screen analysis	A53-6	S-86	a53-6/IonXpress_028.R_2014_06_04_11_23_17_user_ICR-39-A53-6.west.bc	figshare	doi:10.6084/m9.figshare.3469112.v1	https://dx.doi.org/10.6084/m9.figshare.3469112.v1	Barcode recovery and screen analysis	west-summary.tsv	figshare	doi:10.6084/m9.figshare.3469112.v1	https://dx.doi.org/10.6084/m9.figshare.3469112.v1	6	Camptothecin
S-96	Barcode recovery and screen analysis	A53-6	S-96	a53-6/IonXpress_032.R_2014_06_04_11_23_17_user_ICR-39-A53-6.west.bc	figshare	doi:10.6084/m9.figshare.3469112.v1	https://dx.doi.org/10.6084/m9.figshare.3469112.v1	Barcode recovery and screen analysis	west-summary.tsv	figshare	doi:10.6084/m9.figshare.3469112.v1	https://dx.doi.org/10.6084/m9.figshare.3469112.v1	6	DMSO
S-6	Barcode recovery and screen analysis	A53-7	S-6	a53-7/IonXpress_001.R_2014_06_06_11_52_37_user_ICR-40-A53-07.west.bc	figshare	doi:10.6084/m9.figshare.3469112.v1	https://dx.doi.org/10.6084/m9.figshare.3469112.v1	Barcode recovery and screen analysis	west-summary.tsv	figshare	doi:10.6084/m9.figshare.3469112.v1	https://dx.doi.org/10.6084/m9.figshare.3469112.v1	6	DMSO
S-107	Barcode recovery and screen analysis	A53-7	S-107	a53-7/IonXpress_002.R_2014_06_06_11_52_37_user_ICR-40-A53-07.west.bc	figshare	doi:10.6084/m9.figshare.3469112.v1	https://dx.doi.org/10.6084/m9.figshare.3469112.v1	Barcode recovery and screen analysis	west-summary.tsv	figshare	doi:10.6084/m9.figshare.3469112.v1	https://dx.doi.org/10.6084/m9.figshare.3469112.v1	7	DMSO
S-17	Barcode recovery and screen analysis	A53-7	S-17	a53-7/IonXpress_003.R_2014_06_06_11_52_37_user_ICR-40-A53-07.west.bc	figshare	doi:10.6084/m9.figshare.3469112.v1	https://dx.doi.org/10.6084/m9.figshare.3469112.v1	Barcode recovery and screen analysis	west-summary.tsv	figshare	doi:10.6084/m9.figshare.3469112.v1	https://dx.doi.org/10.6084/m9.figshare.3469112.v1	7	BIIB
S-27	Barcode recovery and screen analysis	A53-7	S-27	a53-7/IonXpress_004.R_2014_06_06_11_52_37_user_ICR-40-A53-07.west.bc	figshare	doi:10.6084/m9.figshare.3469112.v1	https://dx.doi.org/10.6084/m9.figshare.3469112.v1	Barcode recovery and screen analysis	west-summary.tsv	figshare	doi:10.6084/m9.figshare.3469112.v1	https://dx.doi.org/10.6084/m9.figshare.3469112.v1	7	JQ1
S-47	Barcode recovery and screen analysis	A53-7	S-47	a53-7/IonXpress_006.R_2014_06_06_11_52_37_user_ICR-40-A53-07.west.bc	figshare	doi:10.6084/m9.figshare.3469112.v1	https://dx.doi.org/10.6084/m9.figshare.3469112.v1	Barcode recovery and screen analysis	west-summary.tsv	figshare	doi:10.6084/m9.figshare.3469112.v1	https://dx.doi.org/10.6084/m9.figshare.3469112.v1	7	Decitabine
S-7	Barcode recovery and screen analysis	A53-7	S-7	a53-7/IonXpress_008.R_2014_06_06_11_52_37_user_ICR-40-A53-07.west.bc	figshare	doi:10.6084/m9.figshare.3469112.v1	https://dx.doi.org/10.6084/m9.figshare.3469112.v1	Barcode recovery and screen analysis	west-summary.tsv	figshare	doi:10.6084/m9.figshare.3469112.v1	https://dx.doi.org/10.6084/m9.figshare.3469112.v1	7	DMSO
S-87	Barcode recovery and screen analysis	A53-7	S-87	a53-7/IonXpress_009.R_2014_06_06_11_52_37_user_ICR-40-A53-07.west.bc	figshare	doi:10.6084/m9.figshare.3469112.v1	https://dx.doi.org/10.6084/m9.figshare.3469112.v1	Barcode recovery and screen analysis	west-summary.tsv	figshare	doi:10.6084/m9.figshare.3469112.v1	https://dx.doi.org/10.6084/m9.figshare.3469112.v1	7	Camptothecin
S-117	Barcode recovery and screen analysis	A53-7	S-117	a53-7/IonXpress_010.R_2014_06_06_11_52_37_user_ICR-40-A53-07.west.bc	figshare	doi:10.6084/m9.figshare.3469112.v1	https://dx.doi.org/10.6084/m9.figshare.3469112.v1	Barcode recovery and screen analysis	west-summary.tsv	figshare	doi:10.6084/m9.figshare.3469112.v1	https://dx.doi.org/10.6084/m9.figshare.3469112.v1	7	Etoposide
S-127	Barcode recovery and screen analysis	A53-7	S-127	a53-7/IonXpress_011.R_2014_06_06_11_52_37_user_ICR-40-A53-07.west.bc	figshare	doi:10.6084/m9.figshare.3469112.v1	https://dx.doi.org/10.6084/m9.figshare.3469112.v1	Barcode recovery and screen analysis	west-summary.tsv	figshare	doi:10.6084/m9.figshare.3469112.v1	https://dx.doi.org/10.6084/m9.figshare.3469112.v1	7	BMN-673
S-137	Barcode recovery and screen analysis	A53-7	S-137	a53-7/IonXpress_013.R_2014_06_06_11_52_37_user_ICR-40-A53-07.west.bc	figshare	doi:10.6084/m9.figshare.3469112.v1	https://dx.doi.org/10.6084/m9.figshare.3469112.v1	Barcode recovery and screen analysis	west-summary.tsv	figshare	doi:10.6084/m9.figshare.3469112.v1	https://dx.doi.org/10.6084/m9.figshare.3469112.v1	7	Methotrexate
S-167	Barcode recovery and screen analysis	A53-7	S-167	a53-7/IonXpress_014.R_2014_06_06_11_52_37_user_ICR-40-A53-07.west.bc	figshare	doi:10.6084/m9.figshare.3469112.v1	https://dx.doi.org/10.6084/m9.figshare.3469112.v1	Barcode recovery and screen analysis	west-summary.tsv	figshare	doi:10.6084/m9.figshare.3469112.v1	https://dx.doi.org/10.6084/m9.figshare.3469112.v1	7	Bleomycin
S-177	Barcode recovery and screen analysis	A53-7	S-177	a53-7/IonXpress_015.R_2014_06_06_11_52_37_user_ICR-40-A53-07.west.bc	figshare	doi:10.6084/m9.figshare.3469112.v1	https://dx.doi.org/10.6084/m9.figshare.3469112.v1	Barcode recovery and screen analysis	west-summary.tsv	figshare	doi:10.6084/m9.figshare.3469112.v1	https://dx.doi.org/10.6084/m9.figshare.3469112.v1	7	17-AAG
S-187	Barcode recovery and screen analysis	A53-7	S-187	a53-7/IonXpress_016.R_2014_06_06_11_52_37_user_ICR-40-A53-07.west.bc	figshare	doi:10.6084/m9.figshare.3469112.v1	https://dx.doi.org/10.6084/m9.figshare.3469112.v1	Barcode recovery and screen analysis	west-summary.tsv	figshare	doi:10.6084/m9.figshare.3469112.v1	https://dx.doi.org/10.6084/m9.figshare.3469112.v1	7	AT13387
S-207	Barcode recovery and screen analysis	A53-7	S-207	a53-7/IonXpress_024.R_2014_06_06_11_52_37_user_ICR-40-A53-07.west.bc	figshare	doi:10.6084/m9.figshare.3469112.v1	https://dx.doi.org/10.6084/m9.figshare.3469112.v1	Barcode recovery and screen analysis	west-summary.tsv	figshare	doi:10.6084/m9.figshare.3469112.v1	https://dx.doi.org/10.6084/m9.figshare.3469112.v1	7	DMSO
S-97	Barcode recovery and screen analysis	A53-7	S-97	a53-7/IonXpress_025.R_2014_06_06_11_52_37_user_ICR-40-A53-07.west.bc	figshare	doi:10.6084/m9.figshare.3469112.v1	https://dx.doi.org/10.6084/m9.figshare.3469112.v1	Barcode recovery and screen analysis	west-summary.tsv	figshare	doi:10.6084/m9.figshare.3469112.v1	https://dx.doi.org/10.6084/m9.figshare.3469112.v1	7	DMSO
S-217	Barcode recovery and screen analysis	A53-7	S-217	a53-7/IonXpress_032.R_2014_06_06_11_52_37_user_ICR-40-A53-07.west.bc	figshare	doi:10.6084/m9.figshare.3469112.v1	https://dx.doi.org/10.6084/m9.figshare.3469112.v1	Barcode recovery and screen analysis	west-summary.tsv	figshare	doi:10.6084/m9.figshare.3469112.v1	https://dx.doi.org/10.6084/m9.figshare.3469112.v1	7	KW2478
S-108	Barcode recovery and screen analysis	A53-8	S-108	a53-8/IonXpress_001.R_2014_06_10_11_50_14_user_ICR-41-A53-08.west.bc	figshare	doi:10.6084/m9.figshare.3469112.v1	https://dx.doi.org/10.6084/m9.figshare.3469112.v1	Barcode recovery and screen analysis	west-summary.tsv	figshare	doi:10.6084/m9.figshare.3469112.v1	https://dx.doi.org/10.6084/m9.figshare.3469112.v1	8	DMSO
S-18	Barcode recovery and screen analysis	A53-8	S-18	a53-8/IonXpress_002.R_2014_06_10_11_50_14_user_ICR-41-A53-08.west.bc	figshare	doi:10.6084/m9.figshare.3469112.v1	https://dx.doi.org/10.6084/m9.figshare.3469112.v1	Barcode recovery and screen analysis	west-summary.tsv	figshare	doi:10.6084/m9.figshare.3469112.v1	https://dx.doi.org/10.6084/m9.figshare.3469112.v1	8	BIIB
S-28	Barcode recovery and screen analysis	A53-8	S-28	a53-8/IonXpress_003.R_2014_06_10_11_50_14_user_ICR-41-A53-08.west.bc	figshare	doi:10.6084/m9.figshare.3469112.v1	https://dx.doi.org/10.6084/m9.figshare.3469112.v1	Barcode recovery and screen analysis	west-summary.tsv	figshare	doi:10.6084/m9.figshare.3469112.v1	https://dx.doi.org/10.6084/m9.figshare.3469112.v1	8	JQ1
S-48	Barcode recovery and screen analysis	A53-8	S-48	a53-8/IonXpress_004.R_2014_06_10_11_50_14_user_ICR-41-A53-08.west.bc	figshare	doi:10.6084/m9.figshare.3469112.v1	https://dx.doi.org/10.6084/m9.figshare.3469112.v1	Barcode recovery and screen analysis	west-summary.tsv	figshare	doi:10.6084/m9.figshare.3469112.v1	https://dx.doi.org/10.6084/m9.figshare.3469112.v1	8	Decitabine
S-8	Barcode recovery and screen analysis	A53-8	S-8	a53-8/IonXpress_006.R_2014_06_10_11_50_14_user_ICR-41-A53-08.west.bc	figshare	doi:10.6084/m9.figshare.3469112.v1	https://dx.doi.org/10.6084/m9.figshare.3469112.v1	Barcode recovery and screen analysis	west-summary.tsv	figshare	doi:10.6084/m9.figshare.3469112.v1	https://dx.doi.org/10.6084/m9.figshare.3469112.v1	8	DMSO
S-88	Barcode recovery and screen analysis	A53-8	S-88	a53-8/IonXpress_007.R_2014_06_10_11_50_14_user_ICR-41-A53-08.west.bc	figshare	doi:10.6084/m9.figshare.3469112.v1	https://dx.doi.org/10.6084/m9.figshare.3469112.v1	Barcode recovery and screen analysis	west-summary.tsv	figshare	doi:10.6084/m9.figshare.3469112.v1	https://dx.doi.org/10.6084/m9.figshare.3469112.v1	8	Camptothecin
S-128	Barcode recovery and screen analysis	A53-8	S-128	a53-8/IonXpress_009.R_2014_06_10_11_50_14_user_ICR-41-A53-08.west.bc	figshare	doi:10.6084/m9.figshare.3469112.v1	https://dx.doi.org/10.6084/m9.figshare.3469112.v1	Barcode recovery and screen analysis	west-summary.tsv	figshare	doi:10.6084/m9.figshare.3469112.v1	https://dx.doi.org/10.6084/m9.figshare.3469112.v1	8	BMN-673
S-138	Barcode recovery and screen analysis	A53-8	S-138	a53-8/IonXpress_010.R_2014_06_10_11_50_14_user_ICR-41-A53-08.west.bc	figshare	doi:10.6084/m9.figshare.3469112.v1	https://dx.doi.org/10.6084/m9.figshare.3469112.v1	Barcode recovery and screen analysis	west-summary.tsv	figshare	doi:10.6084/m9.figshare.3469112.v1	https://dx.doi.org/10.6084/m9.figshare.3469112.v1	8	Methotrexate
S-168	Barcode recovery and screen analysis	A53-8	S-168	a53-8/IonXpress_011.R_2014_06_10_11_50_14_user_ICR-41-A53-08.west.bc	figshare	doi:10.6084/m9.figshare.3469112.v1	https://dx.doi.org/10.6084/m9.figshare.3469112.v1	Barcode recovery and screen analysis	west-summary.tsv	figshare	doi:10.6084/m9.figshare.3469112.v1	https://dx.doi.org/10.6084/m9.figshare.3469112.v1	8	Bleomycin
S-188	Barcode recovery and screen analysis	A53-8	S-188	a53-8/IonXpress_013.R_2014_06_10_11_50_14_user_ICR-41-A53-08.west.bc	figshare	doi:10.6084/m9.figshare.3469112.v1	https://dx.doi.org/10.6084/m9.figshare.3469112.v1	Barcode recovery and screen analysis	west-summary.tsv	figshare	doi:10.6084/m9.figshare.3469112.v1	https://dx.doi.org/10.6084/m9.figshare.3469112.v1	8	AT13387
S-208	Barcode recovery and screen analysis	A53-8	S-208	a53-8/IonXpress_014.R_2014_06_10_11_50_14_user_ICR-41-A53-08.west.bc	figshare	doi:10.6084/m9.figshare.3469112.v1	https://dx.doi.org/10.6084/m9.figshare.3469112.v1	Barcode recovery and screen analysis	west-summary.tsv	figshare	doi:10.6084/m9.figshare.3469112.v1	https://dx.doi.org/10.6084/m9.figshare.3469112.v1	8	DMSO
S-58	Barcode recovery and screen analysis	A53-8	S-58	a53-8/IonXpress_024.R_2014_06_10_11_50_14_user_ICR-41-A53-08.west.bc	figshare	doi:10.6084/m9.figshare.3469112.v1	https://dx.doi.org/10.6084/m9.figshare.3469112.v1	Barcode recovery and screen analysis	west-summary.tsv	figshare	doi:10.6084/m9.figshare.3469112.v1	https://dx.doi.org/10.6084/m9.figshare.3469112.v1	8	PF04691502
S-98	Barcode recovery and screen analysis	A53-8	S-98	a53-8/IonXpress_025.R_2014_06_10_11_50_14_user_ICR-41-A53-08.west.bc	figshare	doi:10.6084/m9.figshare.3469112.v1	https://dx.doi.org/10.6084/m9.figshare.3469112.v1	Barcode recovery and screen analysis	west-summary.tsv	figshare	doi:10.6084/m9.figshare.3469112.v1	https://dx.doi.org/10.6084/m9.figshare.3469112.v1	8	DMSO
S-178	Barcode recovery and screen analysis	A53-8	S-178	a53-8/IonXpress_028.R_2014_06_10_11_50_14_user_ICR-41-A53-08.west.bc	figshare	doi:10.6084/m9.figshare.3469112.v1	https://dx.doi.org/10.6084/m9.figshare.3469112.v1	Barcode recovery and screen analysis	west-summary.tsv	figshare	doi:10.6084/m9.figshare.3469112.v1	https://dx.doi.org/10.6084/m9.figshare.3469112.v1	8	17-AAG
S-19	Barcode recovery and screen analysis	A53-9	S-19	a53-9/IonXpress_002.R_2014_07_21_16_26_29_user_ICR-43-A53-9.west.bc	figshare	doi:10.6084/m9.figshare.3469112.v1	https://dx.doi.org/10.6084/m9.figshare.3469112.v1	Barcode recovery and screen analysis	west-summary.tsv	figshare	doi:10.6084/m9.figshare.3469112.v1	https://dx.doi.org/10.6084/m9.figshare.3469112.v1	9	BIIB
S-29	Barcode recovery and screen analysis	A53-9	S-29	a53-9/IonXpress_003.R_2014_07_21_16_26_29_user_ICR-43-A53-9.west.bc	figshare	doi:10.6084/m9.figshare.3469112.v1	https://dx.doi.org/10.6084/m9.figshare.3469112.v1	Barcode recovery and screen analysis	west-summary.tsv	figshare	doi:10.6084/m9.figshare.3469112.v1	https://dx.doi.org/10.6084/m9.figshare.3469112.v1	9	JQ1
S-49	Barcode recovery and screen analysis	A53-9	S-49	a53-9/IonXpress_004.R_2014_07_21_16_26_29_user_ICR-43-A53-9.west.bc	figshare	doi:10.6084/m9.figshare.3469112.v1	https://dx.doi.org/10.6084/m9.figshare.3469112.v1	Barcode recovery and screen analysis	west-summary.tsv	figshare	doi:10.6084/m9.figshare.3469112.v1	https://dx.doi.org/10.6084/m9.figshare.3469112.v1	9	Decitabine
S-9	Barcode recovery and screen analysis	A53-9	S-9	a53-9/IonXpress_006.R_2014_07_21_16_26_29_user_ICR-43-A53-9.west.bc	figshare	doi:10.6084/m9.figshare.3469112.v1	https://dx.doi.org/10.6084/m9.figshare.3469112.v1	Barcode recovery and screen analysis	west-summary.tsv	figshare	doi:10.6084/m9.figshare.3469112.v1	https://dx.doi.org/10.6084/m9.figshare.3469112.v1	9	DMSO
S-89	Barcode recovery and screen analysis	A53-9	S-89	a53-9/IonXpress_007.R_2014_07_21_16_26_29_user_ICR-43-A53-9.west.bc	figshare	doi:10.6084/m9.figshare.3469112.v1	https://dx.doi.org/10.6084/m9.figshare.3469112.v1	Barcode recovery and screen analysis	west-summary.tsv	figshare	doi:10.6084/m9.figshare.3469112.v1	https://dx.doi.org/10.6084/m9.figshare.3469112.v1	9	Camptothecin
S-139	Barcode recovery and screen analysis	A53-9	S-139	a53-9/IonXpress_010.R_2014_07_21_16_26_29_user_ICR-43-A53-9.west.bc	figshare	doi:10.6084/m9.figshare.3469112.v1	https://dx.doi.org/10.6084/m9.figshare.3469112.v1	Barcode recovery and screen analysis	west-summary.tsv	figshare	doi:10.6084/m9.figshare.3469112.v1	https://dx.doi.org/10.6084/m9.figshare.3469112.v1	9	Methotrexate
S-189	Barcode recovery and screen analysis	A53-9	S-189	a53-9/IonXpress_013.R_2014_07_21_16_26_29_user_ICR-43-A53-9.west.bc	figshare	doi:10.6084/m9.figshare.3469112.v1	https://dx.doi.org/10.6084/m9.figshare.3469112.v1	Barcode recovery and screen analysis	west-summary.tsv	figshare	doi:10.6084/m9.figshare.3469112.v1	https://dx.doi.org/10.6084/m9.figshare.3469112.v1	9	AT13387
S-209	Barcode recovery and screen analysis	A53-9	S-209	a53-9/IonXpress_014.R_2014_07_21_16_26_29_user_ICR-43-A53-9.west.bc	figshare	doi:10.6084/m9.figshare.3469112.v1	https://dx.doi.org/10.6084/m9.figshare.3469112.v1	Barcode recovery and screen analysis	west-summary.tsv	figshare	doi:10.6084/m9.figshare.3469112.v1	https://dx.doi.org/10.6084/m9.figshare.3469112.v1	9	DMSO
S-219	Barcode recovery and screen analysis	A53-9	S-219	a53-9/IonXpress_015.R_2014_07_21_16_26_29_user_ICR-43-A53-9.west.bc	figshare	doi:10.6084/m9.figshare.3469112.v1	https://dx.doi.org/10.6084/m9.figshare.3469112.v1	Barcode recovery and screen analysis	west-summary.tsv	figshare	doi:10.6084/m9.figshare.3469112.v1	https://dx.doi.org/10.6084/m9.figshare.3469112.v1	9	KW2478
S-59	Barcode recovery and screen analysis	A53-9	S-59	a53-9/IonXpress_024.R_2014_07_21_16_26_29_user_ICR-43-A53-9.west.bc	figshare	doi:10.6084/m9.figshare.3469112.v1	https://dx.doi.org/10.6084/m9.figshare.3469112.v1	Barcode recovery and screen analysis	west-summary.tsv	figshare	doi:10.6084/m9.figshare.3469112.v1	https://dx.doi.org/10.6084/m9.figshare.3469112.v1	9	PF04691502
S-179	Barcode recovery and screen analysis	A53-9	S-179	a53-9/IonXpress_028.R_2014_07_21_16_26_29_user_ICR-43-A53-9.west.bc	figshare	doi:10.6084/m9.figshare.3469112.v1	https://dx.doi.org/10.6084/m9.figshare.3469112.v1	Barcode recovery and screen analysis	west-summary.tsv	figshare	doi:10.6084/m9.figshare.3469112.v1	https://dx.doi.org/10.6084/m9.figshare.3469112.v1	9	17-AAG
